# Supplementary material for: Network pharmacology-based and experimental identification of the effects of Renshen Yangrong decoction on myocardial infarction
Source: Front Pharmacol. 2022 Oct 25;13:1010036. doi: 10.3389/fphar.2022.1010036 (PMC9641366; doi:10.3389/fphar.2022.1010036)
Supplement: Supplementary file 1 [file Table2.XLS]

Supplementary Table2. The results of GO enrichment analysis
ONTOLOGY	ID	Description	GeneRatio	BgRatio	pvalue	p.adjust	qvalue	geneID	Count
BP	GO:1901654	response to ketone	16/88	194/18723	7.12E-16	1.88E-12	1.12E-12	AR/RELA/SREBF1/ICAM1/F7/CASP9/AKR1B1/FOS/ELK1/ACACA/CAV1/NQO1/PARP1/AHR/HSF1/NR3C1	16
BP	GO:0062197	cellular response to chemical stress	19/88	337/18723	1.23E-15	1.88E-12	1.12E-12	RELA/BCL2/CASP3/ABCC1/MAPK8/AKR1B1/FOS/IL6/HIF1A/CAV1/NOS3/HSPB1/CYP1B1/ALOX5/NFE2L2/NQO1/PARP1/SLC2A4/HSF1	19
BP	GO:0009410	response to xenobiotic stimulus	21/88	462/18723	2.39E-15	2.42E-12	1.45E-12	ADRA1A/RELA/BCL2/CASP3/GSTP1/SREBF1/ABCC1/AKR1C1/ICAM1/CYP1A1/FOS/RB1/CYP3A4/MYC/CYP1B1/CCNB1/NFE2L2/NQO1/AHR/CHEK2/GSTM1	21
BP	GO:0001666	response to hypoxia	18/88	307/18723	3.84E-15	2.92E-12	1.74E-12	BCL2/CASP3/ICAM1/VCAM1/F7/RAF1/CYP1A1/PLAU/HIF1A/CAV1/MYC/CCNB1/NFE2L2/SLC2A4/HSF1/NPEPPS/HK2/CASP1	18
BP	GO:0036293	response to decreased oxygen levels	18/88	322/18723	8.79E-15	5.35E-12	3.20E-12	BCL2/CASP3/ICAM1/VCAM1/F7/RAF1/CYP1A1/PLAU/HIF1A/CAV1/MYC/CCNB1/NFE2L2/SLC2A4/HSF1/NPEPPS/HK2/CASP1	18
BP	GO:0048545	response to steroid hormone	18/88	339/18723	2.14E-14	1.08E-11	6.48E-12	PGR/AR/NR3C2/ESR1/RELA/BCL2/CASP3/GSTP1/SREBF1/ICAM1/ESR2/CASP9/FOS/IL6/CAV1/PARP1/RXRG/NR3C1	18
BP	GO:0032496	response to lipopolysaccharide	18/88	343/18723	2.62E-14	1.14E-11	6.80E-12	RELA/CASP3/APOB/GSTP1/ICAM1/VCAM1/CYP1A1/CASP9/MAPK8/CASP8/PRKCA/FOS/IL6/NFKBIA/SELE/NOS3/HSF1/CASP1	18
BP	GO:0070482	response to oxygen levels	18/88	347/18723	3.20E-14	1.22E-11	7.27E-12	BCL2/CASP3/ICAM1/VCAM1/F7/RAF1/CYP1A1/PLAU/HIF1A/CAV1/MYC/CCNB1/NFE2L2/SLC2A4/HSF1/NPEPPS/HK2/CASP1	18
BP	GO:0002237	response to molecule of bacterial origin	18/88	363/18723	6.93E-14	2.34E-11	1.40E-11	RELA/CASP3/APOB/GSTP1/ICAM1/VCAM1/CYP1A1/CASP9/MAPK8/CASP8/PRKCA/FOS/IL6/NFKBIA/SELE/NOS3/HSF1/CASP1	18
BP	GO:0010038	response to metal ion	17/88	373/18723	1.44E-12	4.39E-10	2.63E-10	BCL2/CASP3/MTTP/ICAM1/VCAM1/CYP1A1/CASP9/MAPK8/CASP8/FOS/HIF1A/CAV1/CCNB1/NFE2L2/NQO1/PARP1/HSF1	17
BP	GO:0006979	response to oxidative stress	18/88	446/18723	2.27E-12	6.27E-10	3.75E-10	PTGS1/RELA/BCL2/CASP3/GSTP1/ABCC1/MAPK8/FOS/IL6/HIF1A/NOS3/HSPB1/CYP1B1/ALOX5/NFE2L2/NQO1/PARP1/HSF1	18
BP	GO:0034599	cellular response to oxidative stress	15/88	288/18723	5.15E-12	1.31E-09	7.80E-10	RELA/BCL2/ABCC1/MAPK8/FOS/IL6/HIF1A/NOS3/HSPB1/CYP1B1/ALOX5/NFE2L2/NQO1/PARP1/HSF1	15
BP	GO:0050878	regulation of body fluid levels	16/88	379/18723	2.23E-11	5.05E-09	3.02E-09	CHRM3/CHRM1/F7/EPHB2/PRKCA/AKR1B1/PLAU/ADRA2C/IL6/HIF1A/CAV1/NOS3/HSPB1/NFE2L2/COL3A1/HK2	16
BP	GO:0030522	intracellular receptor signaling pathway	14/88	265/18723	2.32E-11	5.05E-09	3.02E-09	PGR/AR/NR3C2/ESR1/RELA/PPARG/SREBF1/ESR2/NFKBIA/PARP1/AHR/NR1I3/RXRG/NR3C1	14
BP	GO:0000302	response to reactive oxygen species	13/88	222/18723	3.53E-11	7.16E-09	4.28E-09	RELA/BCL2/CASP3/GSTP1/MAPK8/FOS/IL6/HIF1A/NOS3/CYP1B1/NFE2L2/NQO1/HSF1	13
BP	GO:0071466	cellular response to xenobiotic stimulus	12/88	177/18723	3.85E-11	7.33E-09	4.38E-09	GSTP1/AKR1C1/CYP1A1/RB1/CYP3A4/MYC/CYP1B1/NFE2L2/NQO1/AHR/CHEK2/GSTM1	12
BP	GO:0042060	wound healing	16/88	422/18723	1.10E-10	1.96E-08	1.17E-08	CASP3/F7/RAF1/TIMP1/EPHB2/PRKCA/PLAU/ADRA2C/IL6/HIF1A/CAV1/NOS3/HSPB1/ALOX5/NFE2L2/COL3A1	16
BP	GO:1901653	cellular response to peptide	15/88	359/18723	1.16E-10	1.96E-08	1.17E-08	RELA/PPARG/GSTP1/SREBF1/ABCC1/ICAM1/VCAM1/GSK3B/AKR1B1/CAV1/NFE2L2/PARP1/SLC2A4/HSF1/IGF2	15
BP	GO:0034612	response to tumor necrosis factor	13/88	253/18723	1.80E-10	2.73E-08	1.63E-08	RELA/CASP3/APOB/GSTP1/ICAM1/VCAM1/CASP8/NFKBIA/SELE/NFE2L2/SLC2A4/IKBKB/CASP1	13
BP	GO:0097305	response to alcohol	13/88	253/18723	1.80E-10	2.73E-08	1.63E-08	GSTP1/SREBF1/ICAM1/VCAM1/F7/CASP8/HTR3A/FOS/ACACA/NQO1/PARP1/AHR/SLC2A4	13
BP	GO:0009636	response to toxic substance	13/88	262/18723	2.77E-10	4.01E-08	2.40E-08	PTGS1/BCL2/GSTP1/CYP1A1/PON1/FOS/NOS3/CYP1B1/CCNB1/NFE2L2/NQO1/AHR/GSTM1	13
BP	GO:0009314	response to radiation	16/88	456/18723	3.42E-10	4.73E-08	2.83E-08	RELA/BCL2/CASP3/ICAM1/VCAM1/CASP9/MAPK8/TIMP1/FOS/ELK1/HIF1A/MYC/PARP1/COL3A1/CHEK2/HSF1	16
BP	GO:0071214	cellular response to abiotic stimulus	14/88	331/18723	4.38E-10	5.56E-08	3.32E-08	CASP3/CASP9/MAPK8/TIMP1/CASP8/AKR1B1/ELK1/MYC/PARP1/SLC2A4/CHEK2/HSF1/IRF1/CASP1	14
BP	GO:0104004	cellular response to environmental stimulus	14/88	331/18723	4.38E-10	5.56E-08	3.32E-08	CASP3/CASP9/MAPK8/TIMP1/CASP8/AKR1B1/ELK1/MYC/PARP1/SLC2A4/CHEK2/HSF1/IRF1/CASP1	14
BP	GO:2001234	negative regulation of apoptotic signaling pathway	12/88	224/18723	5.91E-10	7.00E-08	4.19E-08	AR/RELA/BCL2/GSTP1/ICAM1/GSK3B/RAF1/RB1/HIF1A/NOS3/HSPB1/NFE2L2	12
BP	GO:0007568	aging	14/88	339/18723	5.98E-10	7.00E-08	4.19E-08	ADRA1A/RELA/BCL2/SREBF1/ICAM1/VCAM1/CYP1A1/CASP9/MAPK8/TIMP1/FOS/NFE2L2/NQO1/CHEK2	14
BP	GO:2001233	regulation of apoptotic signaling pathway	14/88	356/18723	1.13E-09	1.27E-07	7.56E-08	AR/RELA/BCL2/GSTP1/ICAM1/GSK3B/RAF1/RB1/HIF1A/CAV1/NOS3/HSPB1/NFE2L2/PARP1	14
BP	GO:0032355	response to estradiol	10/88	141/18723	1.16E-09	1.27E-07	7.56E-08	ESR1/CASP3/APOB/GSTP1/F7/ESR2/CASP9/CASP8/NQO1/HSF1	10
BP	GO:0072593	reactive oxygen species metabolic process	12/88	239/18723	1.24E-09	1.30E-07	7.77E-08	BCL2/GSTP1/AKR1C1/CYP1A1/HIF1A/NOS3/CYP1B1/ALOX5/NFE2L2/NQO1/CRP/HK2	12
BP	GO:0071383	cellular response to steroid hormone stimulus	11/88	204/18723	3.02E-09	3.06E-07	1.83E-07	PGR/AR/NR3C2/ESR1/GSTP1/ICAM1/ESR2/CASP9/PARP1/RXRG/NR3C1	11
BP	GO:0031667	response to nutrient levels	15/88	474/18723	5.26E-09	5.17E-07	3.09E-07	RELA/BCL2/LDLR/PPARG/GSTP1/SREBF1/ICAM1/VCAM1/F7/CYP1A1/MAPK8/PON1/NFE2L2/NQO1/HSF1	15
BP	GO:0007596	blood coagulation	11/88	217/18723	5.76E-09	5.48E-07	3.28E-07	F7/EPHB2/PRKCA/PLAU/ADRA2C/IL6/CAV1/NOS3/HSPB1/NFE2L2/COL3A1	11
BP	GO:0006690	icosanoid metabolic process	9/88	123/18723	6.26E-09	5.78E-07	3.45E-07	PTGS1/GSTP1/ABCC1/AKR1C1/CYP1A1/AKR1B1/CYP1B1/ALOX5/GSTM1	9
BP	GO:0007599	hemostasis	11/88	222/18723	7.31E-09	6.35E-07	3.80E-07	F7/EPHB2/PRKCA/PLAU/ADRA2C/IL6/CAV1/NOS3/HSPB1/NFE2L2/COL3A1	11
BP	GO:0050817	coagulation	11/88	222/18723	7.31E-09	6.35E-07	3.80E-07	F7/EPHB2/PRKCA/PLAU/ADRA2C/IL6/CAV1/NOS3/HSPB1/NFE2L2/COL3A1	11
BP	GO:0043434	response to peptide hormone	14/88	414/18723	7.80E-09	6.59E-07	3.94E-07	RELA/PPARG/GSTP1/SREBF1/ICAM1/F7/GSK3B/TIMP1/CAV1/NFE2L2/PARP1/SLC2A4/HSF1/IGF2	14
BP	GO:0071356	cellular response to tumor necrosis factor	11/88	229/18723	1.01E-08	8.30E-07	4.96E-07	RELA/APOB/GSTP1/ICAM1/VCAM1/CASP8/NFKBIA/NFE2L2/SLC2A4/IKBKB/CASP1	11
BP	GO:0070997	neuron death	13/88	361/18723	1.34E-08	1.07E-06	6.41E-07	BCL2/CASP3/GSK3B/CASP9/CASP8/FOS/RB1/ELK1/HIF1A/NQO1/PARP1/HSF1/RASA1	13
BP	GO:0019748	secondary metabolic process	7/88	61/18723	1.41E-08	1.10E-06	6.58E-07	BCL2/AKR1C1/CYP1A1/AKR1B1/CYP3A4/CYP1B1/NFE2L2	7
BP	GO:1901655	cellular response to ketone	8/88	96/18723	1.63E-08	1.24E-06	7.41E-07	AR/ICAM1/CASP9/AKR1B1/ELK1/ACACA/AHR/NR3C1	8
BP	GO:0051090	regulation of DNA-binding transcription factor activity	14/88	440/18723	1.68E-08	1.25E-06	7.46E-07	AR/ESR1/RELA/PPARG/ICAM1/ESR2/MAPK8/RB1/IL6/NFKBIA/CAV1/CYP1B1/HSF1/IKBKB	14
BP	GO:1901216	positive regulation of neuron death	8/88	97/18723	1.77E-08	1.25E-06	7.49E-07	CASP3/GSK3B/CASP9/CASP8/FOS/ELK1/NQO1/PARP1	8
BP	GO:2001237	negative regulation of extrinsic apoptotic signaling pathway	8/88	97/18723	1.77E-08	1.25E-06	7.49E-07	AR/RELA/BCL2/GSTP1/ICAM1/GSK3B/RAF1/NOS3	8
BP	GO:0050727	regulation of inflammatory response	13/88	386/18723	2.95E-08	2.04E-06	1.22E-06	ESR1/RELA/LDLR/PPARG/GSTP1/ABCC1/RB1/IL6/NFKBIA/SELE/PTGER3/ALOX5/CASP1	13
BP	GO:1901214	regulation of neuron death	12/88	319/18723	3.14E-08	2.10E-06	1.25E-06	BCL2/CASP3/GSK3B/CASP9/CASP8/FOS/ELK1/HIF1A/NQO1/PARP1/HSF1/RASA1	12
BP	GO:0010212	response to ionizing radiation	9/88	148/18723	3.17E-08	2.10E-06	1.25E-06	BCL2/CASP3/ICAM1/VCAM1/ELK1/MYC/PARP1/CHEK2/HSF1	9
BP	GO:0006631	fatty acid metabolic process	13/88	390/18723	3.33E-08	2.16E-06	1.29E-06	PTGS1/PPARG/GSTP1/SREBF1/AKR1C1/CYP1A1/AKR1B1/ACACA/CYP3A4/CAV1/CYP1B1/ALOX5/GSTM1	13
BP	GO:2001236	regulation of extrinsic apoptotic signaling pathway	9/88	151/18723	3.77E-08	2.39E-06	1.43E-06	AR/RELA/BCL2/GSTP1/ICAM1/GSK3B/RAF1/CAV1/NOS3	9
BP	GO:0120254	olefinic compound metabolic process	9/88	153/18723	4.23E-08	2.63E-06	1.57E-06	PTGS1/GSTP1/AKR1C1/CYP1A1/AKR1B1/ADH1B/CYP3A4/CYP1B1/ALOX5	9
BP	GO:0034614	cellular response to reactive oxygen species	9/88	155/18723	4.73E-08	2.88E-06	1.72E-06	RELA/MAPK8/FOS/IL6/NOS3/CYP1B1/NFE2L2/NQO1/HSF1	9
BP	GO:0006805	xenobiotic metabolic process	8/88	111/18723	5.13E-08	3.06E-06	1.83E-06	GSTP1/AKR1C1/CYP1A1/CYP3A4/CYP1B1/NQO1/AHR/GSTM1	8
BP	GO:2000377	regulation of reactive oxygen species metabolic process	9/88	157/18723	5.29E-08	3.09E-06	1.85E-06	BCL2/GSTP1/AKR1C1/HIF1A/CYP1B1/ALOX5/NFE2L2/CRP/HK2	9
BP	GO:0008631	intrinsic apoptotic signaling pathway in response to oxidative stress	6/88	45/18723	6.38E-08	3.66E-06	2.19E-06	BCL2/HIF1A/HSPB1/CYP1B1/NFE2L2/PARP1	6
BP	GO:0009612	response to mechanical stimulus	10/88	216/18723	6.99E-08	3.94E-06	2.35E-06	RELA/RAF1/MAPK8/CASP8/FOS/NFKBIA/CCNB1/COL3A1/IRF1/CASP1	10
BP	GO:0033559	unsaturated fatty acid metabolic process	8/88	116/18723	7.24E-08	4.00E-06	2.39E-06	PTGS1/GSTP1/AKR1C1/CYP1A1/AKR1B1/CYP1B1/ALOX5/GSTM1	8
BP	GO:0097191	extrinsic apoptotic signaling pathway	10/88	219/18723	7.95E-08	4.32E-06	2.58E-06	AR/RELA/BCL2/GSTP1/ICAM1/GSK3B/RAF1/CASP8/CAV1/NOS3	10
BP	GO:0031960	response to corticosteroid	9/88	167/18723	9.00E-08	4.80E-06	2.87E-06	BCL2/CASP3/GSTP1/ICAM1/CASP9/FOS/IL6/PARP1/NR3C1	9
BP	GO:1904996	positive regulation of leukocyte adhesion to vascular endothelial cell	5/88	25/18723	1.01E-07	5.29E-06	3.16E-06	RELA/ICAM1/IL6/SELE/ALOX5	5
BP	GO:0071375	cellular response to peptide hormone stimulus	11/88	290/18723	1.13E-07	5.84E-06	3.49E-06	RELA/PPARG/GSTP1/SREBF1/GSK3B/CAV1/NFE2L2/PARP1/SLC2A4/HSF1/IGF2	11
BP	GO:0048732	gland development	13/88	436/18723	1.22E-07	6.18E-06	3.69E-06	PGR/AR/ESR1/RELA/BCL2/RAF1/CYP1A1/IL6/ELK1/HIF1A/CAV1/IGF2/HK2	13
BP	GO:0071453	cellular response to oxygen levels	9/88	177/18723	1.48E-07	7.39E-06	4.41E-06	BCL2/ICAM1/HIF1A/CAV1/MYC/CCNB1/NFE2L2/SLC2A4/NPEPPS	9
BP	GO:0019915	lipid storage	7/88	87/18723	1.71E-07	8.41E-06	5.03E-06	PPARG/APOB/SREBF1/IL6/NFKBIA/CAV1/CRP	7
BP	GO:0015918	sterol transport	8/88	130/18723	1.75E-07	8.47E-06	5.07E-06	LDLR/PPARG/MTTP/APOB/AKR1C1/PON1/NFKBIA/CAV1	8
BP	GO:0030099	myeloid cell differentiation	12/88	381/18723	2.17E-07	1.03E-05	6.16E-06	CASP3/PPARG/CASP9/CASP8/PRKCA/FOS/RB1/NFKBIA/HIF1A/MYC/PARP1/HSF1	12
BP	GO:0042759	long-chain fatty acid biosynthetic process	5/88	29/18723	2.22E-07	1.04E-05	6.22E-06	GSTP1/CYP1A1/CYP3A4/ALOX5/GSTM1	5
BP	GO:0070663	regulation of leukocyte proliferation	10/88	245/18723	2.26E-07	1.04E-05	6.23E-06	BCL2/CASP3/GSTP1/VCAM1/EPHB2/IL6/AHR/CRP/IGF2/IRF1	10
BP	GO:0001101	response to acid chemical	8/88	135/18723	2.35E-07	1.05E-05	6.28E-06	RELA/CASP3/GSTP1/ICAM1/F7/AKR1B1/NQO1/HSF1	8
BP	GO:0071216	cellular response to biotic stimulus	10/88	246/18723	2.35E-07	1.05E-05	6.28E-06	RELA/GSTP1/ICAM1/GSK3B/MAPK8/PRKCA/IL6/NFKBIA/HSF1/CASP1	10
BP	GO:0010332	response to gamma radiation	6/88	56/18723	2.44E-07	1.08E-05	6.43E-06	BCL2/ELK1/MYC/PARP1/CHEK2/HSF1	6
BP	GO:0043401	steroid hormone mediated signaling pathway	8/88	136/18723	2.48E-07	1.08E-05	6.46E-06	PGR/AR/NR3C2/ESR1/ESR2/PARP1/RXRG/NR3C1	8
BP	GO:0045471	response to ethanol	8/88	137/18723	2.63E-07	1.12E-05	6.68E-06	GSTP1/SREBF1/ICAM1/VCAM1/CASP8/HTR3A/NQO1/SLC2A4	8
BP	GO:0009755	hormone-mediated signaling pathway	9/88	190/18723	2.70E-07	1.12E-05	6.68E-06	PGR/AR/NR3C2/ESR1/PPARG/ESR2/PARP1/RXRG/NR3C1	9
BP	GO:0010883	regulation of lipid storage	6/88	57/18723	2.72E-07	1.12E-05	6.68E-06	PPARG/APOB/SREBF1/IL6/NFKBIA/CRP	6
BP	GO:0061756	leukocyte adhesion to vascular endothelial cell	6/88	57/18723	2.72E-07	1.12E-05	6.68E-06	RELA/ICAM1/VCAM1/IL6/SELE/ALOX5	6
BP	GO:0009416	response to light stimulus	11/88	320/18723	3.04E-07	1.22E-05	7.27E-06	RELA/BCL2/CASP3/CASP9/MAPK8/TIMP1/FOS/ELK1/HIF1A/MYC/PARP1	11
BP	GO:0071496	cellular response to external stimulus	11/88	320/18723	3.04E-07	1.22E-05	7.27E-06	BCL2/GSTP1/SREBF1/ICAM1/VCAM1/MAPK8/CASP8/FOS/NFE2L2/IRF1/CASP1	11
BP	GO:0051091	positive regulation of DNA-binding transcription factor activity	10/88	260/18723	3.91E-07	1.55E-05	9.24E-06	AR/ESR1/RELA/PPARG/ICAM1/ESR2/IL6/CAV1/HSF1/IKBKB	10
BP	GO:0042542	response to hydrogen peroxide	8/88	146/18723	4.28E-07	1.67E-05	9.99E-06	RELA/BCL2/CASP3/IL6/CYP1B1/NFE2L2/NQO1/HSF1	8
BP	GO:0051384	response to glucocorticoid	8/88	148/18723	4.75E-07	1.83E-05	1.09E-05	BCL2/CASP3/GSTP1/ICAM1/CASP9/FOS/IL6/NR3C1	8
BP	GO:0009411	response to UV	8/88	149/18723	5.00E-07	1.90E-05	1.14E-05	RELA/BCL2/CASP3/CASP9/MAPK8/TIMP1/MYC/PARP1	8
BP	GO:0018209	peptidyl-serine modification	11/88	338/18723	5.23E-07	1.95E-05	1.17E-05	BCL2/GSK3B/RAF1/MAPK8/PRKCA/IL6/CAV1/CCNB1/PARP1/CHEK2/IKBKB	11
BP	GO:0001959	regulation of cytokine-mediated signaling pathway	8/88	150/18723	5.26E-07	1.95E-05	1.17E-05	PPARG/GSTP1/CASP8/IL6/HIF1A/CAV1/IKBKB/CASP1	8
BP	GO:0071456	cellular response to hypoxia	8/88	151/18723	5.54E-07	2.03E-05	1.21E-05	BCL2/ICAM1/HIF1A/MYC/CCNB1/NFE2L2/SLC2A4/NPEPPS	8
BP	GO:0043281	regulation of cysteine-type endopeptidase activity involved in apoptotic process	9/88	209/18723	6.04E-07	2.16E-05	1.29E-05	PPARG/RAF1/CASP9/CASP8/MYC/BIRC5/HSF1/CTSD/CASP1	9
BP	GO:0071222	cellular response to lipopolysaccharide	9/88	209/18723	6.04E-07	2.16E-05	1.29E-05	RELA/GSTP1/ICAM1/MAPK8/PRKCA/IL6/NFKBIA/HSF1/CASP1	9
BP	GO:0030193	regulation of blood coagulation	6/88	66/18723	6.57E-07	2.33E-05	1.39E-05	F7/EPHB2/PLAU/CAV1/NOS3/NFE2L2	6
BP	GO:1900046	regulation of hemostasis	6/88	68/18723	7.86E-07	2.75E-05	1.64E-05	F7/EPHB2/PLAU/CAV1/NOS3/NFE2L2	6
BP	GO:0045651	positive regulation of macrophage differentiation	4/88	16/18723	7.94E-07	2.75E-05	1.64E-05	CASP8/PRKCA/RB1/HSF1	4
BP	GO:0036294	cellular response to decreased oxygen levels	8/88	161/18723	9.01E-07	3.06E-05	1.83E-05	BCL2/ICAM1/HIF1A/MYC/CCNB1/NFE2L2/SLC2A4/NPEPPS	8
BP	GO:0098926	postsynaptic signal transduction	5/88	38/18723	9.08E-07	3.06E-05	1.83E-05	CHRM3/CHRM1/ACHE/CHRM2/RELA	5
BP	GO:0044706	multi-multicellular organism process	9/88	220/18723	9.27E-07	3.06E-05	1.83E-05	PGR/AR/ESR1/BCL2/CYP1A1/TIMP1/AKR1B1/ADRA2C/FOS	9
BP	GO:0050673	epithelial cell proliferation	12/88	437/18723	9.29E-07	3.06E-05	1.83E-05	PGR/AR/ESR1/PPARG/PRKCA/RB1/IL6/HIF1A/CAV1/MYC/ALOX5/IGF2	12
BP	GO:0060759	regulation of response to cytokine stimulus	8/88	162/18723	9.44E-07	3.06E-05	1.83E-05	PPARG/GSTP1/CASP8/IL6/HIF1A/CAV1/IKBKB/CASP1	8
BP	GO:0071219	cellular response to molecule of bacterial origin	9/88	221/18723	9.63E-07	3.06E-05	1.83E-05	RELA/GSTP1/ICAM1/MAPK8/PRKCA/IL6/NFKBIA/HSF1/CASP1	9
BP	GO:0001676	long-chain fatty acid metabolic process	7/88	112/18723	9.66E-07	3.06E-05	1.83E-05	PTGS1/GSTP1/CYP1A1/CYP3A4/CYP1B1/ALOX5/GSTM1	7
BP	GO:0002526	acute inflammatory response	7/88	112/18723	9.66E-07	3.06E-05	1.83E-05	GSTP1/ICAM1/VCAM1/CD163/IL6/PTGER3/CRP	7
BP	GO:0097193	intrinsic apoptotic signaling pathway	10/88	288/18723	9.95E-07	3.12E-05	1.87E-05	BCL2/CASP3/CASP9/HIF1A/CAV1/HSPB1/CYP1B1/NFE2L2/PARP1/CHEK2	10
BP	GO:0050818	regulation of coagulation	6/88	71/18723	1.02E-06	3.14E-05	1.88E-05	F7/EPHB2/PLAU/CAV1/NOS3/NFE2L2	6
BP	GO:0045936	negative regulation of phosphate metabolic process	12/88	441/18723	1.02E-06	3.14E-05	1.88E-05	CASP3/PPARG/GSTP1/GSK3B/EPHB2/RB1/CAV1/HSPB1/CCNB1/PARP1/IGFBP3/IKBKB	12
BP	GO:0034349	glial cell apoptotic process	4/88	17/18723	1.03E-06	3.15E-05	1.88E-05	CASP3/CASP9/PRKCA/RB1	4
BP	GO:0010563	negative regulation of phosphorus metabolic process	12/88	442/18723	1.05E-06	3.15E-05	1.89E-05	CASP3/PPARG/GSTP1/GSK3B/EPHB2/RB1/CAV1/HSPB1/CCNB1/PARP1/IGFBP3/IKBKB	12
BP	GO:1904994	regulation of leukocyte adhesion to vascular endothelial cell	5/88	40/18723	1.18E-06	3.52E-05	2.10E-05	RELA/ICAM1/IL6/SELE/ALOX5	5
BP	GO:0032944	regulation of mononuclear cell proliferation	9/88	227/18723	1.20E-06	3.52E-05	2.10E-05	BCL2/CASP3/VCAM1/EPHB2/IL6/AHR/CRP/IGF2/IRF1	9
BP	GO:0010876	lipid localization	12/88	448/18723	1.21E-06	3.52E-05	2.10E-05	LDLR/PPARG/MTTP/APOB/SREBF1/ABCC1/AKR1C1/PON1/IL6/NFKBIA/CAV1/CRP	12
BP	GO:0030518	intracellular steroid hormone receptor signaling pathway	7/88	116/18723	1.22E-06	3.52E-05	2.10E-05	PGR/AR/NR3C2/ESR1/ESR2/PARP1/NR3C1	7
BP	GO:0043200	response to amino acid	7/88	116/18723	1.22E-06	3.52E-05	2.10E-05	RELA/CASP3/GSTP1/ICAM1/F7/NQO1/HSF1	7
BP	GO:0030301	cholesterol transport	7/88	117/18723	1.30E-06	3.68E-05	2.20E-05	LDLR/PPARG/APOB/AKR1C1/PON1/NFKBIA/CAV1	7
BP	GO:0007159	leukocyte cell-cell adhesion	11/88	371/18723	1.30E-06	3.68E-05	2.20E-05	RELA/CASP3/ICAM1/VCAM1/IL6/CAV1/SELE/ALOX5/IGF2/IRF1/OLR1	11
BP	GO:0009404	toxin metabolic process	4/88	18/18723	1.33E-06	3.70E-05	2.21E-05	CYP1A1/CYP3A4/CYP1B1/NFE2L2	4
BP	GO:0048511	rhythmic process	10/88	298/18723	1.35E-06	3.75E-05	2.24E-05	PGR/ESR1/CASP3/PPARG/MTTP/SREBF1/F7/GSK3B/MAPK8/AHR	10
BP	GO:0048469	cell maturation	8/88	171/18723	1.42E-06	3.89E-05	2.33E-05	PGR/BCL2/PPARG/AKR1B1/RB1/HIF1A/CCNB1/RUNX2	8
BP	GO:1902895	positive regulation of pri-miRNA transcription by RNA polymerase II	5/88	42/18723	1.52E-06	4.12E-05	2.46E-05	RELA/PPARG/FOS/HIF1A/NR3C1	5
BP	GO:2000116	regulation of cysteine-type endopeptidase activity	9/88	235/18723	1.60E-06	4.31E-05	2.58E-05	PPARG/RAF1/CASP9/CASP8/MYC/BIRC5/HSF1/CTSD/CASP1	9
BP	GO:0007584	response to nutrient	8/88	174/18723	1.62E-06	4.32E-05	2.58E-05	RELA/PPARG/GSTP1/VCAM1/F7/CYP1A1/NQO1/HSF1	8
BP	GO:1904646	cellular response to amyloid-beta	5/88	45/18723	2.15E-06	5.70E-05	3.41E-05	ABCC1/ICAM1/VCAM1/GSK3B/PARP1	5
BP	GO:0001523	retinoid metabolic process	6/88	81/18723	2.22E-06	5.80E-05	3.47E-05	AKR1C1/CYP1A1/AKR1B1/ADH1B/CYP3A4/CYP1B1	6
BP	GO:0018105	peptidyl-serine phosphorylation	10/88	315/18723	2.23E-06	5.80E-05	3.47E-05	BCL2/GSK3B/RAF1/MAPK8/PRKCA/IL6/CAV1/CCNB1/CHEK2/IKBKB	10
BP	GO:0008625	extrinsic apoptotic signaling pathway via death domain receptors	6/88	82/18723	2.39E-06	6.15E-05	3.68E-05	BCL2/ICAM1/GSK3B/RAF1/CASP8/NOS3	6
BP	GO:0070661	leukocyte proliferation	10/88	318/18723	2.43E-06	6.21E-05	3.71E-05	BCL2/CASP3/GSTP1/VCAM1/EPHB2/IL6/AHR/CRP/IGF2/IRF1	10
BP	GO:0008202	steroid metabolic process	10/88	319/18723	2.50E-06	6.29E-05	3.76E-05	ESR1/LDLR/APOB/SREBF1/AKR1C1/CYP1A1/PON1/AKR1B1/CYP3A4/CYP1B1	10
BP	GO:0043280	positive regulation of cysteine-type endopeptidase activity involved in apoptotic process	7/88	129/18723	2.50E-06	6.29E-05	3.76E-05	PPARG/CASP9/CASP8/MYC/HSF1/CTSD/CASP1	7
BP	GO:0042310	vasoconstriction	6/88	84/18723	2.75E-06	6.86E-05	4.10E-05	CHRM3/ADRA1A/ICAM1/ADRA2C/CAV1/CRP	6
BP	GO:1901522	positive regulation of transcription from RNA polymerase II promoter involved in cellular response to chemical stimulus	4/88	22/18723	3.12E-06	7.73E-05	4.62E-05	RELA/HIF1A/NFE2L2/RUNX2	4
BP	GO:0061041	regulation of wound healing	7/88	134/18723	3.22E-06	7.90E-05	4.72E-05	F7/EPHB2/PLAU/CAV1/NOS3/ALOX5/NFE2L2	7
BP	GO:0006692	prostanoid metabolic process	5/88	49/18723	3.31E-06	7.94E-05	4.75E-05	PTGS1/GSTP1/AKR1C1/AKR1B1/GSTM1	5
BP	GO:0006693	prostaglandin metabolic process	5/88	49/18723	3.31E-06	7.94E-05	4.75E-05	PTGS1/GSTP1/AKR1C1/AKR1B1/GSTM1	5
BP	GO:0030225	macrophage differentiation	5/88	49/18723	3.31E-06	7.94E-05	4.75E-05	CASP8/PRKCA/RB1/PARP1/HSF1	5
BP	GO:0016101	diterpenoid metabolic process	6/88	87/18723	3.38E-06	8.03E-05	4.80E-05	AKR1C1/CYP1A1/AKR1B1/ADH1B/CYP3A4/CYP1B1	6
BP	GO:0007565	female pregnancy	8/88	193/18723	3.50E-06	8.26E-05	4.94E-05	PGR/AR/ESR1/BCL2/TIMP1/AKR1B1/ADRA2C/FOS	8
BP	GO:0042572	retinol metabolic process	5/88	50/18723	3.67E-06	8.56E-05	5.11E-05	CYP1A1/AKR1B1/ADH1B/CYP3A4/CYP1B1	5
BP	GO:0034754	cellular hormone metabolic process	7/88	137/18723	3.73E-06	8.56E-05	5.11E-05	ESR1/AKR1C1/CYP1A1/AKR1B1/ADH1B/CYP3A4/CYP1B1	7
BP	GO:0062012	regulation of small molecule metabolic process	10/88	334/18723	3.76E-06	8.56E-05	5.11E-05	LDLR/PPARG/APOB/SREBF1/GSK3B/HIF1A/CAV1/NOS3/PARP1/IGF2	10
BP	GO:0010888	negative regulation of lipid storage	4/88	23/18723	3.77E-06	8.56E-05	5.11E-05	PPARG/IL6/NFKBIA/CRP	4
BP	GO:0035994	response to muscle stretch	4/88	23/18723	3.77E-06	8.56E-05	5.11E-05	RELA/RAF1/FOS/NFKBIA	4
BP	GO:1903037	regulation of leukocyte cell-cell adhesion	10/88	336/18723	3.96E-06	8.93E-05	5.34E-05	RELA/CASP3/ICAM1/VCAM1/IL6/CAV1/SELE/ALOX5/IGF2/IRF1	10
BP	GO:0003018	vascular process in circulatory system	9/88	263/18723	4.03E-06	8.99E-05	5.38E-05	CHRM3/ADRA1A/ABCC1/ICAM1/ADRA2C/CAV1/NOS3/SLC2A4/CRP	9
BP	GO:0010952	positive regulation of peptidase activity	8/88	197/18723	4.08E-06	8.99E-05	5.38E-05	PPARG/CASP9/CASP8/CAV1/MYC/HSF1/CTSD/CASP1	8
BP	GO:0071248	cellular response to metal ion	8/88	197/18723	4.08E-06	8.99E-05	5.38E-05	CYP1A1/MAPK8/FOS/CCNB1/NFE2L2/NQO1/PARP1/HSF1	8
BP	GO:0032868	response to insulin	9/88	264/18723	4.16E-06	9.10E-05	5.44E-05	RELA/PPARG/GSTP1/SREBF1/ICAM1/GSK3B/PARP1/SLC2A4/IGF2	9
BP	GO:0045649	regulation of macrophage differentiation	4/88	24/18723	4.51E-06	9.68E-05	5.79E-05	CASP8/PRKCA/RB1/HSF1	4
BP	GO:0035296	regulation of tube diameter	7/88	141/18723	4.52E-06	9.68E-05	5.79E-05	CHRM3/ADRA1A/ICAM1/ADRA2C/CAV1/NOS3/CRP	7
BP	GO:0097746	blood vessel diameter maintenance	7/88	141/18723	4.52E-06	9.68E-05	5.79E-05	CHRM3/ADRA1A/ICAM1/ADRA2C/CAV1/NOS3/CRP	7
BP	GO:0045765	regulation of angiogenesis	10/88	342/18723	4.63E-06	9.85E-05	5.89E-05	PPARG/PRKCA/IL6/HIF1A/NOS3/HSPB1/CYP1B1/ALOX5/NFE2L2/HK2	10
BP	GO:0035150	regulation of tube size	7/88	142/18723	4.73E-06	0.000100007	5.98E-05	CHRM3/ADRA1A/ICAM1/ADRA2C/CAV1/NOS3/CRP	7
BP	GO:0070555	response to interleukin-1	7/88	143/18723	4.96E-06	0.000104034	6.22E-05	RELA/ICAM1/PRKCA/IL6/HIF1A/SELE/IKBKB	7
BP	GO:0032869	cellular response to insulin stimulus	8/88	203/18723	5.09E-06	0.000106079	6.34E-05	RELA/PPARG/GSTP1/SREBF1/GSK3B/PARP1/SLC2A4/IGF2	8
BP	GO:1904385	cellular response to angiotensin	4/88	25/18723	5.34E-06	0.000110247	6.59E-05	RELA/CAV1/NFE2L2/HSF1	4
BP	GO:1902893	regulation of pri-miRNA transcription by RNA polymerase II	5/88	54/18723	5.39E-06	0.000110247	6.59E-05	RELA/PPARG/FOS/HIF1A/NR3C1	5
BP	GO:1901342	regulation of vasculature development	10/88	348/18723	5.40E-06	0.000110247	6.59E-05	PPARG/PRKCA/IL6/HIF1A/NOS3/HSPB1/CYP1B1/ALOX5/NFE2L2/HK2	10
BP	GO:0036473	cell death in response to oxidative stress	6/88	95/18723	5.64E-06	0.000114407	6.84E-05	BCL2/HIF1A/HSPB1/CYP1B1/NFE2L2/PARP1	6
BP	GO:0061614	pri-miRNA transcription by RNA polymerase II	5/88	55/18723	5.91E-06	0.000119134	7.12E-05	RELA/PPARG/FOS/HIF1A/NR3C1	5
BP	GO:0002573	myeloid leukocyte differentiation	8/88	208/18723	6.09E-06	0.000121715	7.28E-05	PPARG/CASP8/PRKCA/FOS/RB1/MYC/PARP1/HSF1	8
BP	GO:0006066	alcohol metabolic process	10/88	353/18723	6.12E-06	0.000121715	7.28E-05	LDLR/APOB/SREBF1/AKR1C1/CYP1A1/PON1/AKR1B1/ADH1B/CYP3A4/CYP1B1	10
BP	GO:2001056	positive regulation of cysteine-type endopeptidase activity	7/88	148/18723	6.22E-06	0.000122887	7.35E-05	PPARG/CASP9/CASP8/MYC/HSF1/CTSD/CASP1	7
BP	GO:0010875	positive regulation of cholesterol efflux	4/88	26/18723	6.29E-06	0.000123551	7.39E-05	PPARG/PON1/NFKBIA/CAV1	4
BP	GO:0006721	terpenoid metabolic process	6/88	97/18723	6.36E-06	0.000124143	7.42E-05	AKR1C1/CYP1A1/AKR1B1/ADH1B/CYP3A4/CYP1B1	6
BP	GO:1904645	response to amyloid-beta	5/88	56/18723	6.47E-06	0.000125351	7.49E-05	ABCC1/ICAM1/VCAM1/GSK3B/PARP1	5
BP	GO:0045637	regulation of myeloid cell differentiation	8/88	210/18723	6.53E-06	0.000125775	7.52E-05	CASP8/PRKCA/FOS/RB1/NFKBIA/HIF1A/MYC/HSF1	8
BP	GO:0070301	cellular response to hydrogen peroxide	6/88	98/18723	6.75E-06	0.000129259	7.73E-05	RELA/IL6/CYP1B1/NFE2L2/NQO1/HSF1	6
BP	GO:0033209	tumor necrosis factor-mediated signaling pathway	6/88	99/18723	7.16E-06	0.000136226	8.14E-05	RELA/GSTP1/CASP8/NFKBIA/IKBKB/CASP1	6
BP	GO:0015850	organic hydroxy compound transport	9/88	284/18723	7.51E-06	0.00014191	8.48E-05	LDLR/PPARG/MTTP/APOB/AKR1C1/PON1/ADRA2C/NFKBIA/CAV1	9
BP	GO:0002763	positive regulation of myeloid leukocyte differentiation	5/88	58/18723	7.70E-06	0.000143767	8.59E-05	CASP8/PRKCA/FOS/RB1/HSF1	5
BP	GO:0002931	response to ischemia	5/88	58/18723	7.70E-06	0.000143767	8.59E-05	BCL2/CASP9/CAV1/NQO1/HK2	5
BP	GO:0022407	regulation of cell-cell adhesion	11/88	448/18723	7.95E-06	0.000147477	8.82E-05	RELA/CASP3/ICAM1/VCAM1/PRKCA/IL6/CAV1/SELE/ALOX5/IGF2/IRF1	11
BP	GO:0034308	primary alcohol metabolic process	6/88	102/18723	8.51E-06	0.000155812	9.31E-05	AKR1C1/CYP1A1/AKR1B1/ADH1B/CYP3A4/CYP1B1	6
BP	GO:1990776	response to angiotensin	4/88	28/18723	8.56E-06	0.000155812	9.31E-05	RELA/CAV1/NFE2L2/HSF1	4
BP	GO:0042445	hormone metabolic process	8/88	218/18723	8.59E-06	0.000155812	9.31E-05	ESR1/AKR1C1/CYP1A1/AKR1B1/ADH1B/HIF1A/CYP3A4/CYP1B1	8
BP	GO:0009615	response to virus	10/88	367/18723	8.60E-06	0.000155812	9.31E-05	CHRM2/RELA/BCL2/APOB/CYP1A1/IL6/HIF1A/HSPB1/IRF1/IKBKB	10
BP	GO:0045639	positive regulation of myeloid cell differentiation	6/88	103/18723	9.00E-06	0.000162123	9.69E-05	CASP8/PRKCA/FOS/RB1/HIF1A/HSF1	6
BP	GO:0032943	mononuclear cell proliferation	9/88	291/18723	9.13E-06	0.000163326	9.76E-05	BCL2/CASP3/VCAM1/EPHB2/IL6/AHR/CRP/IGF2/IRF1	9
BP	GO:0002064	epithelial cell development	8/88	220/18723	9.18E-06	0.000163326	9.76E-05	PGR/AR/ESR1/ICAM1/GSK3B/AKR1B1/HIF1A/IKBKB	8
BP	GO:0045862	positive regulation of proteolysis	10/88	372/18723	9.68E-06	0.000171236	0.000102356	PPARG/GSK3B/CASP9/CASP8/CAV1/MYC/NFE2L2/HSF1/CTSD/CASP1	10
BP	GO:0095500	acetylcholine receptor signaling pathway	4/88	29/18723	9.89E-06	0.000172979	0.000103398	CHRM3/CHRM1/ACHE/CHRM2	4
BP	GO:1902175	regulation of oxidative stress-induced intrinsic apoptotic signaling pathway	4/88	29/18723	9.89E-06	0.000172979	0.000103398	HIF1A/HSPB1/NFE2L2/PARP1	4
BP	GO:0052547	regulation of peptidase activity	11/88	461/18723	1.04E-05	0.000180798	0.000108072	PPARG/RAF1/CASP9/TIMP1/CASP8/CAV1/MYC/BIRC5/HSF1/CTSD/CASP1	11
BP	GO:0050670	regulation of lymphocyte proliferation	8/88	225/18723	1.08E-05	0.000186903	0.000111721	BCL2/CASP3/VCAM1/EPHB2/IL6/AHR/IGF2/IRF1	8
BP	GO:0071241	cellular response to inorganic substance	8/88	226/18723	1.12E-05	0.000191935	0.000114729	CYP1A1/MAPK8/FOS/CCNB1/NFE2L2/NQO1/PARP1/HSF1	8
BP	GO:0006633	fatty acid biosynthetic process	7/88	163/18723	1.17E-05	0.000199852	0.000119461	PTGS1/GSTP1/CYP1A1/ACACA/CYP3A4/ALOX5/GSTM1	7
BP	GO:0032025	response to cobalt ion	3/88	10/18723	1.18E-05	0.000199852	0.000119461	CASP3/CASP9/CASP8	3
BP	GO:0050678	regulation of epithelial cell proliferation	10/88	381/18723	1.19E-05	0.000201384	0.000120377	PGR/AR/PPARG/PRKCA/RB1/HIF1A/CAV1/MYC/ALOX5/IGF2	10
BP	GO:0071695	anatomical structure maturation	8/88	229/18723	1.23E-05	0.000206553	0.000123466	PGR/BCL2/PPARG/AKR1B1/RB1/HIF1A/CCNB1/RUNX2	8
BP	GO:0006940	regulation of smooth muscle contraction	5/88	64/18723	1.25E-05	0.000208415	0.00012458	CHRM3/ADRA1A/CHRM2/ADRA2C/CAV1	5
BP	GO:0070542	response to fatty acid	5/88	64/18723	1.25E-05	0.000208415	0.00012458	LDLR/SREBF1/AKR1C1/PON1/CCNB1	5
BP	GO:0019221	cytokine-mediated signaling pathway	11/88	472/18723	1.30E-05	0.000211706	0.000126547	RELA/PPARG/GSTP1/CASP8/IL6/NFKBIA/HIF1A/CAV1/IRF1/IKBKB/CASP1	11
BP	GO:1902042	negative regulation of extrinsic apoptotic signaling pathway via death domain receptors	4/88	31/18723	1.30E-05	0.000211706	0.000126547	ICAM1/GSK3B/RAF1/NOS3	4
BP	GO:1905144	response to acetylcholine	4/88	31/18723	1.30E-05	0.000211706	0.000126547	CHRM3/CHRM1/ACHE/CHRM2	4
BP	GO:1905145	cellular response to acetylcholine	4/88	31/18723	1.30E-05	0.000211706	0.000126547	CHRM3/CHRM1/ACHE/CHRM2	4
BP	GO:0006939	smooth muscle contraction	6/88	110/18723	1.31E-05	0.000212656	0.000127115	CHRM3/ADRA1A/CHRM2/ADRA2C/CAV1/PTGER3	6
BP	GO:0055088	lipid homeostasis	7/88	167/18723	1.37E-05	0.000219502	0.000131207	LDLR/PPARG/MTTP/APOB/AKR1C1/ACACA/CAV1	7
BP	GO:1903034	regulation of response to wounding	7/88	167/18723	1.37E-05	0.000219502	0.000131207	F7/EPHB2/PLAU/CAV1/NOS3/ALOX5/NFE2L2	7
BP	GO:0019229	regulation of vasoconstriction	5/88	66/18723	1.46E-05	0.000232337	0.000138879	CHRM3/ADRA1A/ICAM1/ADRA2C/CAV1	5
BP	GO:0010039	response to iron ion	4/88	32/18723	1.48E-05	0.000233588	0.000139627	BCL2/CYP1A1/HIF1A/CCNB1	4
BP	GO:0010743	regulation of macrophage derived foam cell differentiation	4/88	32/18723	1.48E-05	0.000233588	0.000139627	PPARG/APOB/NFKBIA/CRP	4
BP	GO:0033483	gas homeostasis	3/88	11/18723	1.61E-05	0.000252687	0.000151043	GSTP1/HIF1A/CAV1	3
BP	GO:1903039	positive regulation of leukocyte cell-cell adhesion	8/88	239/18723	1.67E-05	0.000259878	0.000155342	RELA/ICAM1/VCAM1/IL6/CAV1/SELE/ALOX5/IGF2	8
BP	GO:0060249	anatomical structure homeostasis	9/88	314/18723	1.67E-05	0.000259878	0.000155342	BCL2/PRKCA/AKR1B1/RB1/IL6/HIF1A/ACACA/NOS3/HSPB1	9
BP	GO:0051099	positive regulation of binding	7/88	173/18723	1.72E-05	0.000266145	0.000159088	PPARG/GSK3B/PON1/RB1/CAV1/PARP1/HSF1	7
BP	GO:0006720	isoprenoid metabolic process	6/88	116/18723	1.78E-05	0.000272129	0.000162664	AKR1C1/CYP1A1/AKR1B1/ADH1B/CYP3A4/CYP1B1	6
BP	GO:1990748	cellular detoxification	6/88	116/18723	1.78E-05	0.000272129	0.000162664	PTGS1/GSTP1/NOS3/NFE2L2/NQO1/GSTM1	6
BP	GO:0010506	regulation of autophagy	9/88	317/18723	1.80E-05	0.000274582	0.000164131	ADRA1A/BCL2/CASP3/SREBF1/GSK3B/MAPK8/HIF1A/HSPB1/CASP1	9
BP	GO:0033344	cholesterol efflux	5/88	69/18723	1.81E-05	0.000274582	0.000164131	PPARG/APOB/PON1/NFKBIA/CAV1	5
BP	GO:0022612	gland morphogenesis	6/88	118/18723	1.96E-05	0.000295494	0.000176631	PGR/AR/ESR1/BCL2/IL6/CAV1	6
BP	GO:0031668	cellular response to extracellular stimulus	8/88	246/18723	2.06E-05	0.000307288	0.000183681	BCL2/GSTP1/SREBF1/ICAM1/VCAM1/MAPK8/FOS/NFE2L2	8
BP	GO:0051402	neuron apoptotic process	8/88	246/18723	2.06E-05	0.000307288	0.000183681	BCL2/CASP3/CASP9/RB1/HIF1A/NQO1/PARP1/RASA1	8
BP	GO:0045907	positive regulation of vasoconstriction	4/88	35/18723	2.13E-05	0.000316784	0.000189357	ADRA1A/ICAM1/ADRA2C/CAV1	4
BP	GO:0010950	positive regulation of endopeptidase activity	7/88	179/18723	2.15E-05	0.00031719	0.0001896	PPARG/CASP9/CASP8/MYC/HSF1/CTSD/CASP1	7
BP	GO:0002761	regulation of myeloid leukocyte differentiation	6/88	120/18723	2.16E-05	0.000317263	0.000189643	CASP8/PRKCA/FOS/RB1/MYC/HSF1	6
BP	GO:0045766	positive regulation of angiogenesis	7/88	181/18723	2.31E-05	0.000334224	0.000199782	PRKCA/HIF1A/NOS3/HSPB1/CYP1B1/NFE2L2/HK2	7
BP	GO:1904018	positive regulation of vasculature development	7/88	181/18723	2.31E-05	0.000334224	0.000199782	PRKCA/HIF1A/NOS3/HSPB1/CYP1B1/NFE2L2/HK2	7
BP	GO:1905952	regulation of lipid localization	7/88	181/18723	2.31E-05	0.000334224	0.000199782	PPARG/APOB/PON1/IL6/NFKBIA/CAV1/CRP	7
BP	GO:0090257	regulation of muscle system process	8/88	252/18723	2.45E-05	0.000353108	0.00021107	CHRM3/ADRA1A/CHRM2/PRKCA/ADRA2C/CAV1/NOS3/PARP1	8
BP	GO:0030168	platelet activation	6/88	123/18723	2.48E-05	0.000356353	0.00021301	PRKCA/ADRA2C/IL6/NOS3/HSPB1/COL3A1	6
BP	GO:0009743	response to carbohydrate	8/88	253/18723	2.52E-05	0.000359844	0.000215096	CASP3/APOB/GSTP1/SREBF1/ICAM1/RAF1/HIF1A/NQO1	8
BP	GO:0006801	superoxide metabolic process	5/88	74/18723	2.55E-05	0.000362914	0.000216931	GSTP1/NOS3/NFE2L2/NQO1/CRP	5
BP	GO:0097237	cellular response to toxic substance	6/88	124/18723	2.60E-05	0.000367867	0.000219892	PTGS1/GSTP1/NOS3/NFE2L2/NQO1/GSTM1	6
BP	GO:0032570	response to progesterone	4/88	37/18723	2.67E-05	0.000376522	0.000225066	RELA/SREBF1/FOS/CAV1	4
BP	GO:0071478	cellular response to radiation	7/88	186/18723	2.75E-05	0.000385312	0.000230319	CASP9/TIMP1/ELK1/MYC/PARP1/CHEK2/HSF1	7
BP	GO:0010745	negative regulation of macrophage derived foam cell differentiation	3/88	13/18723	2.77E-05	0.000387126	0.000231404	PPARG/NFKBIA/CRP	3
BP	GO:0042593	glucose homeostasis	8/88	258/18723	2.90E-05	0.000397928	0.000237861	PPARG/ICAM1/RAF1/IL6/HIF1A/ALOX5/SLC2A4/HK2	8
BP	GO:0006809	nitric oxide biosynthetic process	5/88	76/18723	2.91E-05	0.000397928	0.000237861	ICAM1/CAV1/NOS3/CYP1B1/NQO1	5
BP	GO:0043536	positive regulation of blood vessel endothelial cell migration	5/88	76/18723	2.91E-05	0.000397928	0.000237861	PRKCA/HIF1A/NOS3/HSPB1/NFE2L2	5
BP	GO:0010742	macrophage derived foam cell differentiation	4/88	38/18723	2.98E-05	0.000397928	0.000237861	PPARG/APOB/NFKBIA/CRP	4
BP	GO:0032373	positive regulation of sterol transport	4/88	38/18723	2.98E-05	0.000397928	0.000237861	PPARG/PON1/NFKBIA/CAV1	4
BP	GO:0032376	positive regulation of cholesterol transport	4/88	38/18723	2.98E-05	0.000397928	0.000237861	PPARG/PON1/NFKBIA/CAV1	4
BP	GO:0071398	cellular response to fatty acid	4/88	38/18723	2.98E-05	0.000397928	0.000237861	LDLR/SREBF1/AKR1C1/CCNB1	4
BP	GO:0090077	foam cell differentiation	4/88	38/18723	2.98E-05	0.000397928	0.000237861	PPARG/APOB/NFKBIA/CRP	4
BP	GO:0033500	carbohydrate homeostasis	8/88	259/18723	2.98E-05	0.000397928	0.000237861	PPARG/ICAM1/RAF1/IL6/HIF1A/ALOX5/SLC2A4/HK2	8
BP	GO:0048608	reproductive structure development	10/88	424/18723	2.98E-05	0.000397928	0.000237861	PGR/AR/ESR1/BCL2/CASP3/PPARG/ICAM1/CASP8/HIF1A/IGF2	10
BP	GO:0061458	reproductive system development	10/88	427/18723	3.17E-05	0.000420612	0.00025142	PGR/AR/ESR1/BCL2/CASP3/PPARG/ICAM1/CASP8/HIF1A/IGF2	10
BP	GO:0001933	negative regulation of protein phosphorylation	9/88	342/18723	3.28E-05	0.00043346	0.0002591	CASP3/PPARG/GSTP1/EPHB2/RB1/CAV1/HSPB1/CCNB1/IGFBP3	9
BP	GO:0007210	serotonin receptor signaling pathway	4/88	39/18723	3.30E-05	0.000435333	0.000260219	CHRM3/CHRM1/CHRM2/HTR3A	4
BP	GO:0052548	regulation of endopeptidase activity	10/88	432/18723	3.49E-05	0.000458182	0.000273878	PPARG/RAF1/CASP9/TIMP1/CASP8/MYC/BIRC5/HSF1/CTSD/CASP1	10
BP	GO:0046683	response to organophosphorus	6/88	131/18723	3.54E-05	0.00046278	0.000276626	RELA/SREBF1/AKR1C1/FOS/AHR/CASP1	6
BP	GO:0001894	tissue homeostasis	8/88	268/18723	3.80E-05	0.000491487	0.000293785	BCL2/PRKCA/AKR1B1/RB1/IL6/ACACA/NOS3/HSPB1	8
BP	GO:0051348	negative regulation of transferase activity	8/88	268/18723	3.80E-05	0.000491487	0.000293785	CASP3/PPARG/GSTP1/GSK3B/EPHB2/RB1/CAV1/HSPB1	8
BP	GO:0045785	positive regulation of cell adhesion	10/88	437/18723	3.85E-05	0.000496398	0.000296721	RELA/ICAM1/VCAM1/GSK3B/PRKCA/IL6/CAV1/SELE/ALOX5/IGF2	10
BP	GO:0046209	nitric oxide metabolic process	5/88	81/18723	3.96E-05	0.000507937	0.000303619	ICAM1/CAV1/NOS3/CYP1B1/NQO1	5
BP	GO:2001057	reactive nitrogen species metabolic process	5/88	82/18723	4.20E-05	0.000536667	0.000320792	ICAM1/CAV1/NOS3/CYP1B1/NQO1	5
BP	GO:0002070	epithelial cell maturation	3/88	15/18723	4.38E-05	0.000553325	0.000330749	PGR/AKR1B1/HIF1A	3
BP	GO:0042159	lipoprotein catabolic process	3/88	15/18723	4.38E-05	0.000553325	0.000330749	LDLR/APOB/CTSD	3
BP	GO:0090594	inflammatory response to wounding	3/88	15/18723	4.38E-05	0.000553325	0.000330749	TIMP1/HIF1A/ALOX5	3
BP	GO:0033574	response to testosterone	4/88	42/18723	4.45E-05	0.000557141	0.00033303	AR/ELK1/NQO1/HSF1	4
BP	GO:0046688	response to copper ion	4/88	42/18723	4.45E-05	0.000557141	0.00033303	ICAM1/CYP1A1/NFE2L2/HSF1	4
BP	GO:0030879	mammary gland development	6/88	137/18723	4.56E-05	0.000565902	0.000338267	PGR/AR/ESR1/HIF1A/CAV1/HK2	6
BP	GO:0055123	digestive system development	6/88	137/18723	4.56E-05	0.000565902	0.000338267	BCL2/CYP1A1/RB1/HIF1A/CCNB1/IGF2	6
BP	GO:0060443	mammary gland morphogenesis	4/88	43/18723	4.89E-05	0.000604623	0.000361412	PGR/AR/ESR1/CAV1	4
BP	GO:0097194	execution phase of apoptosis	5/88	85/18723	4.99E-05	0.000614823	0.000367509	CASP3/CASP9/CASP8/IL6/HSF1	5
BP	GO:0021700	developmental maturation	8/88	280/18723	5.17E-05	0.000634572	0.000379314	PGR/BCL2/PPARG/AKR1B1/RB1/HIF1A/CCNB1/RUNX2	8
BP	GO:0051098	regulation of binding	9/88	363/18723	5.20E-05	0.000635795	0.000380045	PPARG/GSK3B/MAPK8/PON1/RB1/NFKBIA/CAV1/PARP1/HSF1	9
BP	GO:0007249	I-kappaB kinase/NF-kappaB signaling	8/88	281/18723	5.30E-05	0.000645483	0.000385836	ESR1/RELA/GSTP1/CASP8/NFKBIA/HSPB1/IKBKB/CASP1	8
BP	GO:1903706	regulation of hemopoiesis	9/88	367/18723	5.66E-05	0.000686327	0.000410251	CASP8/PRKCA/FOS/RB1/NFKBIA/HIF1A/MYC/HSF1/IRF1	9
BP	GO:0022409	positive regulation of cell-cell adhesion	8/88	284/18723	5.71E-05	0.000689975	0.000412431	RELA/ICAM1/VCAM1/IL6/CAV1/SELE/ALOX5/IGF2	8
BP	GO:0007623	circadian rhythm	7/88	210/18723	5.95E-05	0.00071518	0.000427498	PPARG/MTTP/SREBF1/F7/GSK3B/MAPK8/AHR	7
BP	GO:0014910	regulation of smooth muscle cell migration	5/88	89/18723	6.22E-05	0.000742581	0.000443876	BCL2/GSTP1/PLAU/NFE2L2/IGFBP3	5
BP	GO:1900407	regulation of cellular response to oxidative stress	5/88	89/18723	6.22E-05	0.000742581	0.000443876	HIF1A/HSPB1/ALOX5/NFE2L2/PARP1	5
BP	GO:0046651	lymphocyte proliferation	8/88	288/18723	6.30E-05	0.000744505	0.000445026	BCL2/CASP3/VCAM1/EPHB2/IL6/AHR/IGF2/IRF1	8
BP	GO:0006469	negative regulation of protein kinase activity	7/88	212/18723	6.31E-05	0.000744505	0.000445026	CASP3/PPARG/GSTP1/EPHB2/RB1/CAV1/HSPB1	7
BP	GO:0043523	regulation of neuron apoptotic process	7/88	212/18723	6.31E-05	0.000744505	0.000445026	BCL2/CASP3/CASP9/HIF1A/NQO1/PARP1/RASA1	7
BP	GO:0035094	response to nicotine	4/88	46/18723	6.39E-05	0.00075125	0.000449058	RELA/BCL2/CASP3/VCAM1	4
BP	GO:0042953	lipoprotein transport	3/88	17/18723	6.50E-05	0.000761317	0.000455076	PPARG/MTTP/APOB	3
BP	GO:0072330	monocarboxylic acid biosynthetic process	7/88	214/18723	6.70E-05	0.000780763	0.0004667	PTGS1/GSTP1/CYP1A1/ACACA/CYP3A4/ALOX5/GSTM1	7
BP	GO:0010803	regulation of tumor necrosis factor-mediated signaling pathway	4/88	47/18723	6.96E-05	0.000805755	0.000481639	GSTP1/CASP8/IKBKB/CASP1	4
BP	GO:0046677	response to antibiotic	4/88	47/18723	6.96E-05	0.000805755	0.000481639	CASP3/CYP1A1/CASP9/CASP8	4
BP	GO:1903351	cellular response to dopamine	5/88	92/18723	7.29E-05	0.000840462	0.000502385	CHRM3/CHRM1/CHRM2/GSK3B/HTR3A	5
BP	GO:0007589	body fluid secretion	5/88	93/18723	7.68E-05	0.000878298	0.000525001	CHRM3/CHRM1/HIF1A/CAV1/HK2	5
BP	GO:1903350	response to dopamine	5/88	93/18723	7.68E-05	0.000878298	0.000525001	CHRM3/CHRM1/CHRM2/GSK3B/HTR3A	5
BP	GO:0044872	lipoprotein localization	3/88	18/18723	7.78E-05	0.000880015	0.000526027	PPARG/MTTP/APOB	3
BP	GO:0060749	mammary gland alveolus development	3/88	18/18723	7.78E-05	0.000880015	0.000526027	AR/ESR1/HIF1A	3
BP	GO:0061377	mammary gland lobule development	3/88	18/18723	7.78E-05	0.000880015	0.000526027	AR/ESR1/HIF1A	3
BP	GO:0043535	regulation of blood vessel endothelial cell migration	6/88	151/18723	7.83E-05	0.00088277	0.000527674	PPARG/PRKCA/HIF1A/NOS3/HSPB1/NFE2L2	6
BP	GO:0016125	sterol metabolic process	6/88	152/18723	8.12E-05	0.000908844	0.00054326	LDLR/APOB/SREBF1/PON1/CYP3A4/CYP1B1	6
BP	GO:0098754	detoxification	6/88	152/18723	8.12E-05	0.000908844	0.00054326	PTGS1/GSTP1/NOS3/NFE2L2/NQO1/GSTM1	6
BP	GO:0042326	negative regulation of phosphorylation	9/88	385/18723	8.17E-05	0.000908844	0.00054326	CASP3/PPARG/GSTP1/EPHB2/RB1/CAV1/HSPB1/CCNB1/IGFBP3	9
BP	GO:0006953	acute-phase response	4/88	49/18723	8.21E-05	0.000908844	0.00054326	CD163/IL6/PTGER3/CRP	4
BP	GO:1902041	regulation of extrinsic apoptotic signaling pathway via death domain receptors	4/88	49/18723	8.21E-05	0.000908844	0.00054326	ICAM1/GSK3B/RAF1/NOS3	4
BP	GO:0008585	female gonad development	5/88	95/18723	8.50E-05	0.000936778	0.000559957	PGR/ESR1/BCL2/CASP3/ICAM1	5
BP	GO:0042632	cholesterol homeostasis	5/88	96/18723	8.93E-05	0.000981064	0.000586429	LDLR/MTTP/APOB/AKR1C1/CAV1	5
BP	GO:0007213	G protein-coupled acetylcholine receptor signaling pathway	3/88	19/18723	9.21E-05	0.001007752	0.000602382	CHRM3/CHRM1/CHRM2	3
BP	GO:0014909	smooth muscle cell migration	5/88	97/18723	9.38E-05	0.001019541	0.000609429	BCL2/GSTP1/PLAU/NFE2L2/IGFBP3	5
BP	GO:0055092	sterol homeostasis	5/88	97/18723	9.38E-05	0.001019541	0.000609429	LDLR/MTTP/APOB/AKR1C1/CAV1	5
BP	GO:0042110	T cell activation	10/88	487/18723	9.50E-05	0.001028687	0.000614896	BCL2/CASP3/ICAM1/VCAM1/CASP8/IL6/CAV1/RUNX2/IGF2/IRF1	10
BP	GO:0010874	regulation of cholesterol efflux	4/88	51/18723	9.62E-05	0.001037885	0.000620394	PPARG/PON1/NFKBIA/CAV1	4
BP	GO:1902882	regulation of response to oxidative stress	5/88	98/18723	9.85E-05	0.001059062	0.000633052	HIF1A/HSPB1/ALOX5/NFE2L2/PARP1	5
BP	GO:0006869	lipid transport	9/88	398/18723	0.000105171	0.001126881	0.000673591	LDLR/PPARG/MTTP/APOB/ABCC1/AKR1C1/PON1/NFKBIA/CAV1	9
BP	GO:1902176	negative regulation of oxidative stress-induced intrinsic apoptotic signaling pathway	3/88	20/18723	0.000107945	0.001149247	0.00068696	HIF1A/HSPB1/NFE2L2	3
BP	GO:0006641	triglyceride metabolic process	5/88	100/18723	0.000108391	0.001149247	0.00068696	LDLR/MTTP/APOB/SREBF1/CAV1	5
BP	GO:0046545	development of primary female sexual characteristics	5/88	100/18723	0.000108391	0.001149247	0.00068696	PGR/ESR1/BCL2/CASP3/ICAM1	5
BP	GO:0043620	regulation of DNA-templated transcription in response to stress	4/88	53/18723	0.0001119	0.001182334	0.000706738	RELA/HIF1A/NFE2L2/HSF1	4
BP	GO:0098869	cellular oxidant detoxification	5/88	101/18723	0.000113618	0.001195971	0.000714889	PTGS1/GSTP1/NOS3/NFE2L2/NQO1	5
BP	GO:0007188	adenylate cyclase-modulating G protein-coupled receptor signaling pathway	7/88	233/18723	0.000113977	0.001195971	0.000714889	CHRM3/CHRM1/ADRA1A/CHRM2/PRKCA/ADRA2C/PTGER3	7
BP	GO:0030520	intracellular estrogen receptor signaling pathway	4/88	54/18723	0.000120421	0.001259244	0.000752711	AR/ESR1/ESR2/PARP1	4
BP	GO:2001242	regulation of intrinsic apoptotic signaling pathway	6/88	164/18723	0.00012345	0.001286502	0.000769004	BCL2/HIF1A/CAV1/HSPB1/NFE2L2/PARP1	6
BP	GO:0033673	negative regulation of kinase activity	7/88	237/18723	0.00012667	0.001315554	0.00078637	CASP3/PPARG/GSTP1/EPHB2/RB1/CAV1/HSPB1	7
BP	GO:0007200	phospholipase C-activating G protein-coupled receptor signaling pathway	5/88	104/18723	0.000130464	0.001345769	0.000804431	CHRM1/ADRA1A/CHRM2/ESR1/PTGER3	5
BP	GO:0022600	digestive system process	5/88	104/18723	0.000130464	0.001345769	0.000804431	CHRM3/CHRM1/LDLR/AKR1C1/PTGER3	5
BP	GO:0071385	cellular response to glucocorticoid stimulus	4/88	56/18723	0.000138858	0.001427519	0.000853297	GSTP1/ICAM1/CASP9/NR3C1	4
BP	GO:0060444	branching involved in mammary gland duct morphogenesis	3/88	22/18723	0.000144832	0.001478935	0.00088403	PGR/AR/ESR1	3
BP	GO:0060965	negative regulation of gene silencing by miRNA	3/88	22/18723	0.000144832	0.001478935	0.00088403	ESR1/PPARG/IL6	3
BP	GO:0071868	cellular response to monoamine stimulus	5/88	107/18723	0.000149161	0.001512993	0.000904389	CHRM3/CHRM1/CHRM2/GSK3B/HTR3A	5
BP	GO:0071870	cellular response to catecholamine stimulus	5/88	107/18723	0.000149161	0.001512993	0.000904389	CHRM3/CHRM1/CHRM2/GSK3B/HTR3A	5
BP	GO:0051235	maintenance of location	8/88	327/18723	0.000151886	0.001535512	0.000917849	PPARG/APOB/SREBF1/IL6/NFKBIA/CAV1/CRP/HK2	8
BP	GO:0010469	regulation of signaling receptor activity	6/88	173/18723	0.000165273	0.00166155	0.000993188	PPARG/ESR2/EPHB2/PLAU/ADRA2C/HIF1A	6
BP	GO:0019430	removal of superoxide radicals	3/88	23/18723	0.000165991	0.00166155	0.000993188	NOS3/NFE2L2/NQO1	3
BP	GO:0051882	mitochondrial depolarization	3/88	23/18723	0.000165991	0.00166155	0.000993188	BCL2/PARP1/CASP1	3
BP	GO:0014812	muscle cell migration	5/88	110/18723	0.000169843	0.001676406	0.001002068	BCL2/GSTP1/PLAU/NFE2L2/IGFBP3	5
BP	GO:0032611	interleukin-1 beta production	5/88	110/18723	0.000169843	0.001676406	0.001002068	GSTP1/CASP8/IL6/HSPB1/CASP1	5
BP	GO:0032651	regulation of interleukin-1 beta production	5/88	110/18723	0.000169843	0.001676406	0.001002068	GSTP1/CASP8/IL6/HSPB1/CASP1	5
BP	GO:1905954	positive regulation of lipid localization	5/88	110/18723	0.000169843	0.001676406	0.001002068	PPARG/APOB/PON1/NFKBIA/CAV1	5
BP	GO:0019369	arachidonic acid metabolic process	4/88	59/18723	0.00017023	0.001676406	0.001002068	PTGS1/CYP1A1/CYP1B1/ALOX5	4
BP	GO:0043122	regulation of I-kappaB kinase/NF-kappaB signaling	7/88	249/18723	0.000171805	0.001686463	0.00100808	ESR1/RELA/GSTP1/CASP8/HSPB1/IKBKB/CASP1	7
BP	GO:0048771	tissue remodeling	6/88	175/18723	0.000175933	0.001721425	0.001028978	TIMP1/PRKCA/IL6/HIF1A/CAV1/NOS3	6
BP	GO:0071867	response to monoamine	5/88	111/18723	0.000177202	0.001722767	0.001029781	CHRM3/CHRM1/CHRM2/GSK3B/HTR3A	5
BP	GO:0071869	response to catecholamine	5/88	111/18723	0.000177202	0.001722767	0.001029781	CHRM3/CHRM1/CHRM2/GSK3B/HTR3A	5
BP	GO:0032103	positive regulation of response to external stimulus	9/88	427/18723	0.000178439	0.001729264	0.001033664	LDLR/ABCC1/F7/PRKCA/IL6/NFKBIA/PTGER3/HSPB1/IKBKB	9
BP	GO:0043534	blood vessel endothelial cell migration	6/88	176/18723	0.000181462	0.001752985	0.001047843	PPARG/PRKCA/HIF1A/NOS3/HSPB1/NFE2L2	6
BP	GO:0036003	positive regulation of transcription from RNA polymerase II promoter in response to stress	3/88	24/18723	0.000189061	0.001803484	0.001078029	HIF1A/NFE2L2/HSF1	3
BP	GO:0060149	negative regulation of posttranscriptional gene silencing	3/88	24/18723	0.000189061	0.001803484	0.001078029	ESR1/PPARG/IL6	3
BP	GO:0060967	negative regulation of gene silencing by RNA	3/88	24/18723	0.000189061	0.001803484	0.001078029	ESR1/PPARG/IL6	3
BP	GO:2000209	regulation of anoikis	3/88	24/18723	0.000189061	0.001803484	0.001078029	BCL2/CAV1/CHEK2	3
BP	GO:0071347	cellular response to interleukin-1	5/88	113/18723	0.000192648	0.001823287	0.001089866	RELA/ICAM1/IL6/HIF1A/IKBKB	5
BP	GO:0009266	response to temperature stimulus	6/88	178/18723	0.000192934	0.001823287	0.001089866	GSK3B/CASP8/FOS/NFKBIA/NOS3/HSF1	6
BP	GO:0035265	organ growth	6/88	178/18723	0.000192934	0.001823287	0.001089866	AR/ADRA1A/ESR1/BCL2/CCNB1/IGF2	6
BP	GO:0071384	cellular response to corticosteroid stimulus	4/88	61/18723	0.000193798	0.001825781	0.001091357	GSTP1/ICAM1/CASP9/NR3C1	4
BP	GO:0001936	regulation of endothelial cell proliferation	6/88	179/18723	0.000198881	0.001867883	0.001116523	PPARG/PRKCA/HIF1A/CAV1/ALOX5/IGF2	6
BP	GO:0046660	female sex differentiation	5/88	114/18723	0.000200746	0.001873835	0.001120081	PGR/ESR1/BCL2/CASP3/ICAM1	5
BP	GO:1904892	regulation of receptor signaling pathway via STAT	5/88	114/18723	0.000200746	0.001873835	0.001120081	PPARG/AKR1B1/IL6/CAV1/CYP1B1	5
BP	GO:0042391	regulation of membrane potential	9/88	434/18723	0.000201398	0.001874172	0.001120283	CHRM1/ADRA1A/GABRA1/BCL2/GSK3B/HTR3A/CAV1/PARP1/CASP1	9
BP	GO:1903522	regulation of blood circulation	7/88	256/18723	0.000203639	0.001889248	0.001129295	CHRM3/ADRA1A/CHRM2/SREBF1/ICAM1/ADRA2C/CAV1	7
BP	GO:0032731	positive regulation of interleukin-1 beta production	4/88	62/18723	0.000206424	0.001903482	0.001137803	CASP8/IL6/HSPB1/CASP1	4
BP	GO:0060135	maternal process involved in female pregnancy	4/88	62/18723	0.000206424	0.001903482	0.001137803	PGR/AR/ESR1/AKR1B1	4
BP	GO:0043279	response to alkaloid	5/88	115/18723	0.000209101	0.001922338	0.001149074	RELA/CASP3/ICAM1/HTR3A/NQO1	5
BP	GO:0097696	receptor signaling pathway via STAT	6/88	181/18723	0.000211208	0.001935861	0.001157157	PPARG/AKR1B1/IL6/CAV1/CYP1B1/HSF1	6
BP	GO:0071450	cellular response to oxygen radical	3/88	25/18723	0.000214113	0.001948397	0.00116465	NOS3/NFE2L2/NQO1	3
BP	GO:0071451	cellular response to superoxide	3/88	25/18723	0.000214113	0.001948397	0.00116465	NOS3/NFE2L2/NQO1	3
BP	GO:0030336	negative regulation of cell migration	8/88	344/18723	0.000214497	0.001948397	0.00116465	BCL2/PPARG/GSTP1/TIMP1/CYP1B1/NFE2L2/COL3A1/IGFBP3	8
BP	GO:0046902	regulation of mitochondrial membrane permeability	4/88	63/18723	0.000219633	0.001989116	0.00118899	BCL2/GSK3B/MAPK8/HK2	4
BP	GO:0030888	regulation of B cell proliferation	4/88	64/18723	0.00023344	0.002107883	0.001259983	BCL2/CASP3/EPHB2/AHR	4
BP	GO:0051101	regulation of DNA binding	5/88	118/18723	0.000235762	0.002122558	0.001268755	PPARG/MAPK8/RB1/NFKBIA/PARP1	5
BP	GO:0071901	negative regulation of protein serine/threonine kinase activity	5/88	120/18723	0.000254923	0.002288288	0.00136782	CASP3/PPARG/GSTP1/RB1/CAV1	5
BP	GO:1905953	negative regulation of lipid localization	4/88	66/18723	0.00026291	0.002353045	0.001406528	PPARG/IL6/NFKBIA/CRP	4
BP	GO:0045931	positive regulation of mitotic cell cycle	5/88	121/18723	0.000264936	0.00236422	0.001413208	CYP1A1/PRKCA/RB1/CCNB1/HSF1	5
BP	GO:0003012	muscle system process	9/88	452/18723	0.000271987	0.002420051	0.001446581	CHRM3/ADRA1A/CHRM2/PRKCA/ADRA2C/CAV1/PTGER3/NOS3/PARP1	9
BP	GO:0061180	mammary gland epithelium development	4/88	67/18723	0.000278606	0.002471713	0.001477462	PGR/AR/ESR1/HIF1A	4
BP	GO:2000146	negative regulation of cell motility	8/88	359/18723	0.000286064	0.002530504	0.001512604	BCL2/PPARG/GSTP1/TIMP1/CYP1B1/NFE2L2/COL3A1/IGFBP3	8
BP	GO:0001935	endothelial cell proliferation	6/88	193/18723	0.000298397	0.002631949	0.001573243	PPARG/PRKCA/HIF1A/CAV1/ALOX5/IGF2	6
BP	GO:0000303	response to superoxide	3/88	28/18723	0.000301879	0.002639709	0.001577881	NOS3/NFE2L2/NQO1	3
BP	GO:0010575	positive regulation of vascular endothelial growth factor production	3/88	28/18723	0.000301879	0.002639709	0.001577881	IL6/HIF1A/CYP1B1	3
BP	GO:0071280	cellular response to copper ion	3/88	28/18723	0.000301879	0.002639709	0.001577881	CYP1A1/NFE2L2/HSF1	3
BP	GO:0048565	digestive tract development	5/88	127/18723	0.000331436	0.002882869	0.001723229	BCL2/CYP1A1/RB1/HIF1A/CCNB1	5
BP	GO:0051271	negative regulation of cellular component movement	8/88	367/18723	0.000331582	0.002882869	0.001723229	BCL2/PPARG/GSTP1/TIMP1/CYP1B1/NFE2L2/COL3A1/IGFBP3	8
BP	GO:0000305	response to oxygen radical	3/88	29/18723	0.00033557	0.002892749	0.001729135	NOS3/NFE2L2/NQO1	3
BP	GO:0060969	negative regulation of gene silencing	3/88	29/18723	0.00033557	0.002892749	0.001729135	ESR1/PPARG/IL6	3
BP	GO:0071549	cellular response to dexamethasone stimulus	3/88	29/18723	0.00033557	0.002892749	0.001729135	ICAM1/CASP9/NR3C1	3
BP	GO:0043542	endothelial cell migration	7/88	279/18723	0.000343317	0.002920977	0.001746009	PPARG/PRKCA/HIF1A/NOS3/HSPB1/CYP1B1/NFE2L2	7
BP	GO:1902105	regulation of leukocyte differentiation	7/88	279/18723	0.000343317	0.002920977	0.001746009	CASP8/PRKCA/FOS/RB1/MYC/HSF1/IRF1	7
BP	GO:0006639	acylglycerol metabolic process	5/88	128/18723	0.000343644	0.002920977	0.001746009	LDLR/MTTP/APOB/SREBF1/CAV1	5
BP	GO:0032612	interleukin-1 production	5/88	128/18723	0.000343644	0.002920977	0.001746009	GSTP1/CASP8/IL6/HSPB1/CASP1	5
BP	GO:0032652	regulation of interleukin-1 production	5/88	128/18723	0.000343644	0.002920977	0.001746009	GSTP1/CASP8/IL6/HSPB1/CASP1	5
BP	GO:0001819	positive regulation of cytokine production	9/88	467/18723	0.000345501	0.002928582	0.001750554	RELA/EPHB2/CASP8/IL6/HIF1A/HSPB1/CYP1B1/IRF1/CASP1	9
BP	GO:0006638	neutral lipid metabolic process	5/88	129/18723	0.000356191	0.003010802	0.001799701	LDLR/MTTP/APOB/SREBF1/CAV1	5
BP	GO:0060603	mammary gland duct morphogenesis	3/88	30/18723	0.000371592	0.003123634	0.001867146	PGR/AR/ESR1	3
BP	GO:0070498	interleukin-1-mediated signaling pathway	3/88	30/18723	0.000371592	0.003123634	0.001867146	RELA/IL6/IKBKB	3
BP	GO:0032732	positive regulation of interleukin-1 production	4/88	73/18723	0.000387246	0.003246248	0.001940439	CASP8/IL6/HSPB1/CASP1	4
BP	GO:1903201	regulation of oxidative stress-induced cell death	4/88	74/18723	0.000407915	0.003399636	0.002032126	HIF1A/HSPB1/NFE2L2/PARP1	4
BP	GO:0010595	positive regulation of endothelial cell migration	5/88	133/18723	0.000409875	0.003399636	0.002032126	PRKCA/HIF1A/NOS3/HSPB1/NFE2L2	5
BP	GO:0001782	B cell homeostasis	3/88	31/18723	0.000410012	0.003399636	0.002032126	BCL2/CASP3/HIF1A	3
BP	GO:0071480	cellular response to gamma radiation	3/88	31/18723	0.000410012	0.003399636	0.002032126	ELK1/CHEK2/HSF1	3
BP	GO:0043627	response to estrogen	4/88	75/18723	0.000429362	0.003550401	0.002122246	AR/ESR1/F7/CAV1	4
BP	GO:0042157	lipoprotein metabolic process	5/88	135/18723	0.000438904	0.003619467	0.00216353	LDLR/MTTP/APOB/CTSD/OLR1	5
BP	GO:0006305	DNA alkylation	4/88	76/18723	0.000451601	0.003694144	0.002208168	CYP1A1/FOS/MYC/PARP1	4
BP	GO:0006306	DNA methylation	4/88	76/18723	0.000451601	0.003694144	0.002208168	CYP1A1/FOS/MYC/PARP1	4
BP	GO:2000379	positive regulation of reactive oxygen species metabolic process	4/88	76/18723	0.000451601	0.003694144	0.002208168	GSTP1/AKR1C1/NFE2L2/CRP	4
BP	GO:0007586	digestion	5/88	137/18723	0.000469457	0.003809488	0.002277114	CHRM3/CHRM1/LDLR/AKR1C1/PTGER3	5
BP	GO:0008203	cholesterol metabolic process	5/88	137/18723	0.000469457	0.003809488	0.002277114	LDLR/APOB/SREBF1/PON1/CYP3A4	5
BP	GO:0050671	positive regulation of lymphocyte proliferation	5/88	137/18723	0.000469457	0.003809488	0.002277114	BCL2/VCAM1/EPHB2/IL6/IGF2	5
BP	GO:0032946	positive regulation of mononuclear cell proliferation	5/88	138/18723	0.000485322	0.003927751	0.002347805	BCL2/VCAM1/EPHB2/IL6/IGF2	5
BP	GO:0050890	cognition	7/88	296/18723	0.000489287	0.003949338	0.002360709	CHRM1/CASP3/LDLR/EPHB2/FOS/HIF1A/SLC2A4	7
BP	GO:0032371	regulation of sterol transport	4/88	78/18723	0.000498525	0.003992136	0.002386292	PPARG/PON1/NFKBIA/CAV1	4
BP	GO:0032374	regulation of cholesterol transport	4/88	78/18723	0.000498525	0.003992136	0.002386292	PPARG/PON1/NFKBIA/CAV1	4
BP	GO:0090559	regulation of membrane permeability	4/88	78/18723	0.000498525	0.003992136	0.002386292	BCL2/GSK3B/MAPK8/HK2	4
BP	GO:0040013	negative regulation of locomotion	8/88	391/18723	0.000504853	0.004032201	0.00241024	BCL2/PPARG/GSTP1/TIMP1/CYP1B1/NFE2L2/COL3A1/IGFBP3	8
BP	GO:0042573	retinoic acid metabolic process	3/88	34/18723	0.000540304	0.004272275	0.002553744	CYP1A1/ADH1B/CYP3A4	3
BP	GO:0043276	anoikis	3/88	34/18723	0.000540304	0.004272275	0.002553744	BCL2/CAV1/CHEK2	3
BP	GO:0098664	G protein-coupled serotonin receptor signaling pathway	3/88	34/18723	0.000540304	0.004272275	0.002553744	CHRM3/CHRM1/CHRM2	3
BP	GO:0042886	amide transport	7/88	301/18723	0.000540528	0.004272275	0.002553744	MTTP/SREBF1/ABCC1/RAF1/IL6/HIF1A/ALOX5	7
BP	GO:0048145	regulation of fibroblast proliferation	4/88	80/18723	0.000548822	0.004326592	0.002586212	ESR1/GSTP1/MYC/CCNB1	4
BP	GO:0050729	positive regulation of inflammatory response	5/88	142/18723	0.000552852	0.004347105	0.002598473	LDLR/ABCC1/IL6/NFKBIA/PTGER3	5
BP	GO:0062013	positive regulation of small molecule metabolic process	5/88	143/18723	0.000570786	0.004476549	0.002675849	PPARG/SREBF1/HIF1A/NOS3/IGF2	5
BP	GO:0001960	negative regulation of cytokine-mediated signaling pathway	4/88	81/18723	0.000575277	0.004477155	0.002676211	PPARG/GSTP1/IL6/CAV1	4
BP	GO:0048144	fibroblast proliferation	4/88	81/18723	0.000575277	0.004477155	0.002676211	ESR1/GSTP1/MYC/CCNB1	4
BP	GO:0071260	cellular response to mechanical stimulus	4/88	81/18723	0.000575277	0.004477155	0.002676211	MAPK8/CASP8/IRF1/CASP1	4
BP	GO:2001020	regulation of response to DNA damage stimulus	6/88	219/18723	0.000583508	0.004529628	0.002707576	BCL2/CASP9/MYC/PARP1/CHEK2/HSF1	6
BP	GO:0045454	cell redox homeostasis	3/88	35/18723	0.000588957	0.004538715	0.002713008	NOS3/NFE2L2/NQO1	3
BP	GO:0090181	regulation of cholesterol metabolic process	3/88	35/18723	0.000588957	0.004538715	0.002713008	LDLR/APOB/SREBF1	3
BP	GO:0010821	regulation of mitochondrion organization	5/88	144/18723	0.000589153	0.004538715	0.002713008	PPARG/SREBF1/GSK3B/MAPK8/HIF1A	5
BP	GO:0008406	gonad development	6/88	221/18723	0.000612025	0.004703012	0.002811216	PGR/AR/ESR1/BCL2/CASP3/ICAM1	6
BP	GO:0051899	membrane depolarization	4/88	83/18723	0.000630885	0.004835728	0.002890547	BCL2/CAV1/PARP1/CASP1	4
BP	GO:0090322	regulation of superoxide metabolic process	3/88	36/18723	0.000640324	0.004895334	0.002926177	GSTP1/NFE2L2/CRP	3
BP	GO:0032409	regulation of transporter activity	7/88	310/18723	0.000643488	0.004895334	0.002926177	CHRM3/BCL2/PPARG/EPHB2/PON1/HTR3A/CAV1	7
BP	GO:0060326	cell chemotaxis	7/88	310/18723	0.000643488	0.004895334	0.002926177	GSTP1/ABCC1/VCAM1/F7/IL6/HSPB1/ALOX5	7
BP	GO:1902652	secondary alcohol metabolic process	5/88	147/18723	0.000646924	0.004909198	0.002934464	LDLR/APOB/SREBF1/PON1/CYP3A4	5
BP	GO:0032370	positive regulation of lipid transport	4/88	84/18723	0.000660072	0.004996518	0.002986659	PPARG/PON1/NFKBIA/CAV1	4
BP	GO:0014074	response to purine-containing compound	5/88	148/18723	0.000667093	0.005026254	0.003004433	RELA/SREBF1/FOS/AHR/CASP1	5
BP	GO:0001503	ossification	8/88	408/18723	0.000667304	0.005026254	0.003004433	ACHE/BCL2/PPARG/IL6/HIF1A/ALOX5/RUNX2/IGF2	8
BP	GO:0016485	protein processing	6/88	225/18723	0.000672302	0.005038953	0.003012025	CASP3/F7/CASP8/PLAU/PARP1/CASP1	6
BP	GO:0034284	response to monosaccharide	6/88	225/18723	0.000672302	0.005038953	0.003012025	CASP3/GSTP1/SREBF1/ICAM1/RAF1/HIF1A	6
BP	GO:0045787	positive regulation of cell cycle	7/88	313/18723	0.000681073	0.00509215	0.003043823	CYP1A1/PRKCA/RB1/CCNB1/CHEK2/HSF1/IGF2	7
BP	GO:0046394	carboxylic acid biosynthetic process	7/88	314/18723	0.000693982	0.005166883	0.003088495	PTGS1/GSTP1/CYP1A1/ACACA/CYP3A4/ALOX5/GSTM1	7
BP	GO:0042178	xenobiotic catabolic process	3/88	37/18723	0.000694464	0.005166883	0.003088495	CYP1A1/CYP3A4/GSTM1	3
BP	GO:0045137	development of primary sexual characteristics	6/88	227/18723	0.000704117	0.00522592	0.003123783	PGR/AR/ESR1/BCL2/CASP3/ICAM1	6
BP	GO:0070665	positive regulation of leukocyte proliferation	5/88	150/18723	0.000708841	0.005248186	0.003137093	BCL2/VCAM1/EPHB2/IL6/IGF2	5
BP	GO:0016053	organic acid biosynthetic process	7/88	316/18723	0.000720382	0.005314547	0.00317676	PTGS1/GSTP1/CYP1A1/ACACA/CYP3A4/ALOX5/GSTM1	7
BP	GO:0060761	negative regulation of response to cytokine stimulus	4/88	86/18723	0.000721297	0.005314547	0.00317676	PPARG/GSTP1/IL6/CAV1	4
BP	GO:0048754	branching morphogenesis of an epithelial tube	5/88	151/18723	0.000730434	0.005368869	0.003209231	PGR/AR/ESR1/BCL2/MYC	5
BP	GO:0045444	fat cell differentiation	6/88	229/18723	0.000737086	0.005404708	0.003230654	PPARG/SREBF1/IL6/RUNX1T1/ALOX5/SLC2A4	6
BP	GO:0008210	estrogen metabolic process	3/88	38/18723	0.000751439	0.005458341	0.003262713	CYP1A1/CYP3A4/CYP1B1	3
BP	GO:0010613	positive regulation of cardiac muscle hypertrophy	3/88	38/18723	0.000751439	0.005458341	0.003262713	ADRA1A/PRKCA/PARP1	3
BP	GO:0071392	cellular response to estradiol stimulus	3/88	38/18723	0.000751439	0.005458341	0.003262713	ESR1/ESR2/HSF1	3
BP	GO:0051092	positive regulation of NF-kappaB transcription factor activity	5/88	152/18723	0.000752516	0.005458341	0.003262713	AR/RELA/ICAM1/CAV1/IKBKB	5
BP	GO:0001776	leukocyte homeostasis	4/88	87/18723	0.000753369	0.005458341	0.003262713	BCL2/CASP3/IL6/HIF1A	4
BP	GO:0010594	regulation of endothelial cell migration	6/88	232/18723	0.000788769	0.005701242	0.003407906	PPARG/PRKCA/HIF1A/NOS3/HSPB1/NFE2L2	6
BP	GO:0007160	cell-matrix adhesion	6/88	233/18723	0.000806604	0.005816344	0.003476709	BCL2/VCAM1/GSK3B/PLAU/COL3A1/RASA1	6
BP	GO:0014742	positive regulation of muscle hypertrophy	3/88	39/18723	0.000811305	0.005822642	0.003480473	ADRA1A/PRKCA/PARP1	3
BP	GO:0071548	response to dexamethasone	3/88	39/18723	0.000811305	0.005822642	0.003480473	ICAM1/CASP9/NR3C1	3
BP	GO:0007519	skeletal muscle tissue development	5/88	155/18723	0.000821761	0.005883808	0.003517035	BCL2/FOS/RB1/CAV1/IGF2	5
BP	GO:0060562	epithelial tube morphogenesis	7/88	325/18723	0.000849214	0.006066102	0.003626001	PGR/AR/ESR1/BCL2/CASP3/HIF1A/MYC	7
BP	GO:0034644	cellular response to UV	4/88	90/18723	0.000855628	0.006097601	0.003644829	CASP9/TIMP1/MYC/PARP1	4
BP	GO:1902107	positive regulation of leukocyte differentiation	5/88	157/18723	0.000870496	0.006157283	0.003680504	CASP8/PRKCA/FOS/RB1/HSF1	5
BP	GO:1903708	positive regulation of hemopoiesis	5/88	157/18723	0.000870496	0.006157283	0.003680504	CASP8/PRKCA/FOS/RB1/HSF1	5
BP	GO:0010543	regulation of platelet activation	3/88	40/18723	0.00087412	0.006157283	0.003680504	PRKCA/IL6/NOS3	3
BP	GO:0010863	positive regulation of phospholipase C activity	3/88	40/18723	0.00087412	0.006157283	0.003680504	ADRA1A/ESR1/SELE	3
BP	GO:0071276	cellular response to cadmium ion	3/88	40/18723	0.00087412	0.006157283	0.003680504	MAPK8/FOS/HSF1	3
BP	GO:0043254	regulation of protein-containing complex assembly	8/88	428/18723	0.000910012	0.006395305	0.003822781	ESR1/ICAM1/GSK3B/RAF1/RB1/PARP1/HSF1/RASA1	8
BP	GO:0071470	cellular response to osmotic stress	3/88	41/18723	0.00093994	0.006590407	0.003939403	CASP3/AKR1B1/SLC2A4	3
BP	GO:0017085	response to insecticide	2/88	10/18723	0.000959054	0.006647839	0.003973733	CYP1A1/CCNB1	2
BP	GO:0030638	polyketide metabolic process	2/88	10/18723	0.000959054	0.006647839	0.003973733	AKR1C1/AKR1B1	2
BP	GO:0030647	aminoglycoside antibiotic metabolic process	2/88	10/18723	0.000959054	0.006647839	0.003973733	AKR1C1/AKR1B1	2
BP	GO:0044598	doxorubicin metabolic process	2/88	10/18723	0.000959054	0.006647839	0.003973733	AKR1C1/AKR1B1	2
BP	GO:0060736	prostate gland growth	2/88	10/18723	0.000959054	0.006647839	0.003973733	AR/ESR1	2
BP	GO:0033273	response to vitamin	4/88	93/18723	0.000967309	0.006674651	0.00398976	RELA/GSTP1/F7/CYP1A1	4
BP	GO:0051591	response to cAMP	4/88	93/18723	0.000967309	0.006674651	0.00398976	RELA/SREBF1/FOS/AHR	4
BP	GO:0042113	B cell activation	7/88	334/18723	0.000995635	0.006854563	0.004097302	BCL2/CASP3/VCAM1/EPHB2/CASP8/IL6/AHR	7
BP	GO:0014912	negative regulation of smooth muscle cell migration	3/88	42/18723	0.00100882	0.006914056	0.004132863	GSTP1/NFE2L2/IGFBP3	3
BP	GO:1900274	regulation of phospholipase C activity	3/88	42/18723	0.00100882	0.006914056	0.004132863	ADRA1A/ESR1/SELE	3
BP	GO:0007265	Ras protein signal transduction	7/88	337/18723	0.001048631	0.007170754	0.004286304	ADRA1A/RAF1/EPHB2/RB1/COL3A1/RASSF1/RASA1	7
BP	GO:0050680	negative regulation of epithelial cell proliferation	5/88	164/18723	0.00105817	0.007219759	0.004315597	AR/PPARG/RB1/CAV1/ALOX5	5
BP	GO:0001655	urogenital system development	7/88	338/18723	0.001066782	0.007262235	0.004340987	AR/ESR1/BCL2/CASP9/EPHB2/AKR1B1/MYC	7
BP	GO:0033002	muscle cell proliferation	6/88	248/18723	0.001113465	0.007563115	0.004520837	PPARG/GSTP1/AKR1B1/IL6/CCNB1/IGFBP3	6
BP	GO:0060538	skeletal muscle organ development	5/88	166/18723	0.001116918	0.007569672	0.004524757	BCL2/FOS/RB1/CAV1/IGF2	5
BP	GO:0022411	cellular component disassembly	8/88	443/18723	0.001134989	0.007675051	0.004587747	SREBF1/GSK3B/PRKCA/IL6/HIF1A/MYC/HSF1/HK2	8
BP	GO:0046427	positive regulation of receptor signaling pathway via JAK-STAT	3/88	44/18723	0.00115598	0.007764282	0.004641085	AKR1B1/IL6/CYP1B1	3
BP	GO:0071560	cellular response to transforming growth factor beta stimulus	6/88	250/18723	0.001160338	0.007764282	0.004641085	PPARG/FOS/CAV1/PARP1/COL3A1/NR3C1	6
BP	GO:0031442	positive regulation of mRNA 3'-end processing	2/88	11/18723	0.001168597	0.007764282	0.004641085	CCNB1/HSF1	2
BP	GO:0033148	positive regulation of intracellular estrogen receptor signaling pathway	2/88	11/18723	0.001168597	0.007764282	0.004641085	AR/PARP1	2
BP	GO:0034379	very-low-density lipoprotein particle assembly	2/88	11/18723	0.001168597	0.007764282	0.004641085	MTTP/APOB	2
BP	GO:0043619	regulation of transcription from RNA polymerase II promoter in response to oxidative stress	2/88	11/18723	0.001168597	0.007764282	0.004641085	HIF1A/NFE2L2	2
BP	GO:1901030	positive regulation of mitochondrial outer membrane permeabilization involved in apoptotic signaling pathway	2/88	11/18723	0.001168597	0.007764282	0.004641085	GSK3B/MAPK8	2
BP	GO:1902510	regulation of apoptotic DNA fragmentation	2/88	11/18723	0.001168597	0.007764282	0.004641085	IL6/HSF1	2
BP	GO:0043502	regulation of muscle adaptation	4/88	98/18723	0.001175638	0.007777103	0.004648748	ADRA1A/PRKCA/NOS3/PARP1	4
BP	GO:2001243	negative regulation of intrinsic apoptotic signaling pathway	4/88	98/18723	0.001175638	0.007777103	0.004648748	BCL2/HIF1A/HSPB1/NFE2L2	4
BP	GO:0006937	regulation of muscle contraction	5/88	169/18723	0.001209533	0.007983969	0.004772402	CHRM3/ADRA1A/CHRM2/ADRA2C/CAV1	5
BP	GO:0042100	B cell proliferation	4/88	99/18723	0.001220787	0.008040813	0.00480638	BCL2/CASP3/EPHB2/AHR	4
BP	GO:0022602	ovulation cycle process	3/88	45/18723	0.001234365	0.008077792	0.004828484	PGR/ESR1/CASP3	3
BP	GO:0071354	cellular response to interleukin-6	3/88	45/18723	0.001234365	0.008077792	0.004828484	RELA/ICAM1/IL6	3
BP	GO:2000273	positive regulation of signaling receptor activity	3/88	45/18723	0.001234365	0.008077792	0.004828484	EPHB2/ADRA2C/HIF1A	3
BP	GO:0007259	receptor signaling pathway via JAK-STAT	5/88	170/18723	0.001241633	0.008107915	0.004846491	AKR1B1/IL6/CAV1/CYP1B1/HSF1	5
BP	GO:0006839	mitochondrial transport	6/88	254/18723	0.001258617	0.008201224	0.004902266	BCL2/SREBF1/GSK3B/MAPK8/NPEPPS/HK2	6
BP	GO:0044728	DNA methylation or demethylation	4/88	100/18723	0.001267137	0.008239098	0.004924905	CYP1A1/FOS/MYC/PARP1	4
BP	GO:0042129	regulation of T cell proliferation	5/88	171/18723	0.001274359	0.008268387	0.004942413	CASP3/VCAM1/IL6/IGF2/IRF1	5
BP	GO:0007611	learning or memory	6/88	255/18723	0.001284154	0.008314216	0.004969806	CASP3/LDLR/EPHB2/FOS/HIF1A/SLC2A4	6
BP	GO:0002221	pattern recognition receptor signaling pathway	5/88	172/18723	0.001307719	0.008446173	0.005048683	ESR1/RELA/NFKBIA/CAV1/IRF1	5
BP	GO:0071559	response to transforming growth factor beta	6/88	256/18723	0.001310087	0.008446173	0.005048683	PPARG/FOS/CAV1/PARP1/COL3A1/NR3C1	6
BP	GO:0006984	ER-nucleus signaling pathway	3/88	46/18723	0.001316023	0.008448643	0.00505016	SREBF1/GSK3B/NFE2L2	3
BP	GO:0007157	heterophilic cell-cell adhesion via plasma membrane cell adhesion molecules	3/88	46/18723	0.001316023	0.008448643	0.00505016	ICAM1/VCAM1/SELE	3
BP	GO:0006694	steroid biosynthetic process	5/88	173/18723	0.00134172	0.008595482	0.005137933	APOB/SREBF1/CYP1A1/AKR1B1/CYP3A4	5
BP	GO:0045165	cell fate commitment	6/88	258/18723	0.001363153	0.008714441	0.00520904	AR/BCL2/CASP3/PPARG/IL6/RUNX2	6
BP	GO:0001659	temperature homeostasis	5/88	174/18723	0.00137637	0.008780493	0.005248523	ACHE/RB1/CAV1/PTGER3/HSF1	5
BP	GO:0007346	regulation of mitotic cell cycle	8/88	457/18723	0.001383208	0.008805651	0.005263561	BCL2/CYP1A1/PRKCA/RB1/CCNB1/CHEK2/HSF1/IGF2	8
BP	GO:0046541	saliva secretion	2/88	12/18723	0.001398035	0.008826611	0.005276089	CHRM3/CHRM1	2
BP	GO:1903624	regulation of DNA catabolic process	2/88	12/18723	0.001398035	0.008826611	0.005276089	IL6/HSF1	2
BP	GO:0007595	lactation	3/88	47/18723	0.001401003	0.008826611	0.005276089	HIF1A/CAV1/HK2	3
BP	GO:0043618	regulation of transcription from RNA polymerase II promoter in response to stress	3/88	47/18723	0.001401003	0.008826611	0.005276089	HIF1A/NFE2L2/HSF1	3
BP	GO:0097300	programmed necrotic cell death	3/88	47/18723	0.001401003	0.008826611	0.005276089	CASP8/CAV1/CASP1	3
BP	GO:0046425	regulation of receptor signaling pathway via JAK-STAT	4/88	103/18723	0.001413563	0.008887337	0.005312388	AKR1B1/IL6/CAV1/CYP1B1	4
BP	GO:0010634	positive regulation of epithelial cell migration	5/88	176/18723	0.001447649	0.009064186	0.0054181	PRKCA/HIF1A/NOS3/HSPB1/NFE2L2	5
BP	GO:0050728	negative regulation of inflammatory response	5/88	176/18723	0.001447649	0.009064186	0.0054181	LDLR/PPARG/GSTP1/RB1/ALOX5	5
BP	GO:0010631	epithelial cell migration	7/88	357/18723	0.001461243	0.009130516	0.005457748	PPARG/PRKCA/HIF1A/NOS3/HSPB1/CYP1B1/NFE2L2	7
BP	GO:0002673	regulation of acute inflammatory response	3/88	48/18723	0.001489357	0.009268125	0.005540004	GSTP1/IL6/PTGER3	3
BP	GO:0048146	positive regulation of fibroblast proliferation	3/88	48/18723	0.001489357	0.009268125	0.005540004	ESR1/MYC/CCNB1	3
BP	GO:0023061	signal release	8/88	463/18723	0.00150202	0.009327854	0.005575706	ADRA1A/SREBF1/GSK3B/RAF1/ADRA2C/IL6/HIF1A/ALOX5	8
BP	GO:0009306	protein secretion	7/88	359/18723	0.001508623	0.009330774	0.005577452	ACHE/MTTP/SREBF1/RAF1/IL6/HIF1A/ALOX5	7
BP	GO:0071900	regulation of protein serine/threonine kinase activity	7/88	359/18723	0.001508623	0.009330774	0.005577452	CASP3/PPARG/GSTP1/RB1/CAV1/CCNB1/IGF2	7
BP	GO:0015833	peptide transport	6/88	264/18723	0.001532258	0.009403605	0.005620987	SREBF1/ABCC1/RAF1/IL6/HIF1A/ALOX5	6
BP	GO:0050730	regulation of peptidyl-tyrosine phosphorylation	6/88	264/18723	0.001532258	0.009403605	0.005620987	ADRA1A/ICAM1/IL6/CAV1/HSF1/IGF2	6
BP	GO:0035592	establishment of protein localization to extracellular region	7/88	360/18723	0.00153276	0.009403605	0.005620987	ACHE/MTTP/SREBF1/RAF1/IL6/HIF1A/ALOX5	7
BP	GO:0090132	epithelium migration	7/88	360/18723	0.00153276	0.009403605	0.005620987	PPARG/PRKCA/HIF1A/NOS3/HSPB1/CYP1B1/NFE2L2	7
BP	GO:0071887	leukocyte apoptotic process	4/88	106/18723	0.00157141	0.009584434	0.005729077	CASP3/CASP9/IL6/HIF1A	4
BP	GO:0009409	response to cold	3/88	49/18723	0.001581132	0.009584434	0.005729077	CASP8/FOS/NFKBIA	3
BP	GO:0046580	negative regulation of Ras protein signal transduction	3/88	49/18723	0.001581132	0.009584434	0.005729077	ADRA1A/EPHB2/RASA1	3
BP	GO:0060964	regulation of gene silencing by miRNA	3/88	49/18723	0.001581132	0.009584434	0.005729077	ESR1/PPARG/IL6	3
BP	GO:0070741	response to interleukin-6	3/88	49/18723	0.001581132	0.009584434	0.005729077	RELA/ICAM1/IL6	3
BP	GO:1904894	positive regulation of receptor signaling pathway via STAT	3/88	49/18723	0.001581132	0.009584434	0.005729077	AKR1B1/IL6/CYP1B1	3
BP	GO:0043409	negative regulation of MAPK cascade	5/88	180/18723	0.001598328	0.009650222	0.005768402	PPARG/GSTP1/EPHB2/CAV1/MYC	5
BP	GO:0048660	regulation of smooth muscle cell proliferation	5/88	180/18723	0.001598328	0.009650222	0.005768402	PPARG/GSTP1/AKR1B1/IL6/IGFBP3	5
BP	GO:0002764	immune response-regulating signaling pathway	8/88	468/18723	0.001607116	0.009684067	0.005788632	ESR1/RELA/BCL2/MAPK8/NFKBIA/CAV1/IRF1/IKBKB	8
BP	GO:0008637	apoptotic mitochondrial changes	4/88	107/18723	0.001626642	0.009782358	0.005847385	BCL2/GSK3B/MAPK8/HK2	4
BP	GO:0032494	response to peptidoglycan	2/88	13/18723	0.001647181	0.009847489	0.005886318	RELA/IL6	2
BP	GO:0033145	positive regulation of intracellular steroid hormone receptor signaling pathway	2/88	13/18723	0.001647181	0.009847489	0.005886318	AR/PARP1	2
BP	GO:0061418	regulation of transcription from RNA polymerase II promoter in response to hypoxia	2/88	13/18723	0.001647181	0.009847489	0.005886318	HIF1A/NFE2L2	2
BP	GO:0090130	tissue migration	7/88	365/18723	0.001658006	0.00989277	0.005913384	PPARG/PRKCA/HIF1A/NOS3/HSPB1/CYP1B1/NFE2L2	7
BP	GO:1903747	regulation of establishment of protein localization to mitochondrion	3/88	50/18723	0.001676378	0.009972076	0.005960789	SREBF1/MAPK8/NPEPPS	3
BP	GO:0061138	morphogenesis of a branching epithelium	5/88	182/18723	0.001677852	0.009972076	0.005960789	PGR/AR/ESR1/BCL2/MYC	5
BP	GO:0033138	positive regulation of peptidyl-serine phosphorylation	4/88	108/18723	0.001683212	0.009984434	0.005968176	BCL2/RAF1/IL6/CAV1	4
BP	GO:0071692	protein localization to extracellular region	7/88	368/18723	0.001736899	0.010282848	0.006146552	ACHE/MTTP/SREBF1/RAF1/IL6/HIF1A/ALOX5	7
BP	GO:0048659	smooth muscle cell proliferation	5/88	184/18723	0.001760247	0.010400839	0.006217081	PPARG/GSTP1/AKR1B1/IL6/IGFBP3	5
BP	GO:0001667	ameboidal-type cell migration	8/88	475/18723	0.001763982	0.010402707	0.006218198	PPARG/TIMP1/PRKCA/HIF1A/NOS3/HSPB1/CYP1B1/NFE2L2	8
BP	GO:0043124	negative regulation of I-kappaB kinase/NF-kappaB signaling	3/88	51/18723	0.00177514	0.01044826	0.006245427	ESR1/GSTP1/CASP8	3
BP	GO:0048872	homeostasis of number of cells	6/88	272/18723	0.001782087	0.010468902	0.006257766	BCL2/CASP3/RB1/IL6/HIF1A/NOS3	6
BP	GO:0008217	regulation of blood pressure	5/88	186/18723	0.001845576	0.010820978	0.006468219	AR/ADRA1A/PTGS1/PPARG/NOS3	5
BP	GO:0060147	regulation of posttranscriptional gene silencing	3/88	52/18723	0.001877465	0.010965694	0.006554722	ESR1/PPARG/IL6	3
BP	GO:2000378	negative regulation of reactive oxygen species metabolic process	3/88	52/18723	0.001877465	0.010965694	0.006554722	BCL2/HIF1A/HK2	3
BP	GO:0043410	positive regulation of MAPK cascade	8/88	480/18723	0.001883283	0.010978601	0.006562437	AR/ADRA1A/ICAM1/RAF1/PRKCA/ADRA2C/IL6/IGF2	8
BP	GO:0010867	positive regulation of triglyceride biosynthetic process	2/88	14/18723	0.001915848	0.011096239	0.006632755	LDLR/SREBF1	2
BP	GO:0043374	CD8-positive, alpha-beta T cell differentiation	2/88	14/18723	0.001915848	0.011096239	0.006632755	BCL2/IRF1	2
BP	GO:1904294	positive regulation of ERAD pathway	2/88	14/18723	0.001915848	0.011096239	0.006632755	CAV1/NFE2L2	2
BP	GO:0007548	sex differentiation	6/88	276/18723	0.001918048	0.011096239	0.006632755	PGR/AR/ESR1/BCL2/CASP3/ICAM1	6
BP	GO:0018108	peptidyl-tyrosine phosphorylation	7/88	375/18723	0.001932368	0.011157869	0.006669595	ADRA1A/ICAM1/EPHB2/IL6/CAV1/HSF1/IGF2	7
BP	GO:0046578	regulation of Ras protein signal transduction	5/88	189/18723	0.001979205	0.011344893	0.006781388	ADRA1A/RAF1/EPHB2/COL3A1/RASA1	5
BP	GO:0001541	ovarian follicle development	3/88	53/18723	0.001983399	0.011344893	0.006781388	ESR1/BCL2/ICAM1	3
BP	GO:0031279	regulation of cyclase activity	3/88	53/18723	0.001983399	0.011344893	0.006781388	RAF1/MAPK8/NOS3	3
BP	GO:0060966	regulation of gene silencing by RNA	3/88	53/18723	0.001983399	0.011344893	0.006781388	ESR1/PPARG/IL6	3
BP	GO:1903202	negative regulation of oxidative stress-induced cell death	3/88	53/18723	0.001983399	0.011344893	0.006781388	HIF1A/HSPB1/NFE2L2	3
BP	GO:0031349	positive regulation of defense response	6/88	278/18723	0.001988911	0.011355077	0.006787476	LDLR/ABCC1/IL6/NFKBIA/PTGER3/IKBKB	6
BP	GO:0018212	peptidyl-tyrosine modification	7/88	378/18723	0.002021195	0.011517784	0.006884733	ADRA1A/ICAM1/EPHB2/IL6/CAV1/HSF1/IGF2	7
BP	GO:0030278	regulation of ossification	4/88	115/18723	0.002118045	0.012024647	0.00718771	BCL2/HIF1A/ALOX5/RUNX2	4
BP	GO:1901989	positive regulation of cell cycle phase transition	4/88	115/18723	0.002118045	0.012024647	0.00718771	CYP1A1/RB1/CCNB1/CHEK2	4
BP	GO:0006091	generation of precursor metabolites and energy	8/88	490/18723	0.002141022	0.01213246	0.007252154	GSK3B/AKR1B1/ADH1B/HIF1A/MYC/CCNB1/IGF2/HK2	8
BP	GO:0050731	positive regulation of peptidyl-tyrosine phosphorylation	5/88	193/18723	0.002168227	0.012263781	0.007330651	ADRA1A/ICAM1/IL6/HSF1/IGF2	5
BP	GO:0051146	striated muscle cell differentiation	6/88	283/18723	0.002174752	0.012272575	0.007335908	ADRA1A/BCL2/CASP3/RB1/CCNB1/IGF2	6
BP	GO:0007006	mitochondrial membrane organization	4/88	116/18723	0.002185914	0.012272575	0.007335908	BCL2/GSK3B/MAPK8/HK2	4
BP	GO:0008286	insulin receptor signaling pathway	4/88	116/18723	0.002185914	0.012272575	0.007335908	RELA/SREBF1/GSK3B/IGF2	4
BP	GO:0018107	peptidyl-threonine phosphorylation	4/88	116/18723	0.002185914	0.012272575	0.007335908	BCL2/GSK3B/MAPK8/PRKCA	4
BP	GO:1903799	negative regulation of production of miRNAs involved in gene silencing by miRNA	2/88	15/18723	0.002203852	0.012350502	0.007382489	ESR1/IL6	2
BP	GO:0014706	striated muscle tissue development	7/88	384/18723	0.002208339	0.012352898	0.007383921	ADRA1A/BCL2/FOS/RB1/CAV1/CCNB1/IGF2	7
BP	GO:0030073	insulin secretion	5/88	195/18723	0.002267528	0.012660711	0.007567915	SREBF1/RAF1/IL6/HIF1A/ALOX5	5
BP	GO:0001763	morphogenesis of a branching structure	5/88	196/18723	0.002318404	0.012869842	0.007692923	PGR/AR/ESR1/BCL2/MYC	5
BP	GO:0010518	positive regulation of phospholipase activity	3/88	56/18723	0.002323293	0.012869842	0.007692923	ADRA1A/ESR1/SELE	3
BP	GO:0043388	positive regulation of DNA binding	3/88	56/18723	0.002323293	0.012869842	0.007692923	PPARG/RB1/PARP1	3
BP	GO:0051058	negative regulation of small GTPase mediated signal transduction	3/88	56/18723	0.002323293	0.012869842	0.007692923	ADRA1A/EPHB2/RASA1	3
BP	GO:0071346	cellular response to interferon-gamma	4/88	118/18723	0.00232613	0.012869842	0.007692923	PPARG/ICAM1/IRF1/CASP1	4
BP	GO:0007179	transforming growth factor beta receptor signaling pathway	5/88	198/18723	0.002422645	0.013331117	0.007968649	PPARG/FOS/CAV1/PARP1/COL3A1	5
BP	GO:0031099	regeneration	5/88	198/18723	0.002422645	0.013331117	0.007968649	BCL2/GSTP1/F7/IL6/CCNB1	5
BP	GO:0050864	regulation of B cell activation	5/88	198/18723	0.002422645	0.013331117	0.007968649	BCL2/CASP3/EPHB2/IL6/AHR	5
BP	GO:0042176	regulation of protein catabolic process	7/88	391/18723	0.002443341	0.013420737	0.008022219	RELA/LDLR/GSK3B/TIMP1/CAV1/NFE2L2/CHEK2	7
BP	GO:0006304	DNA modification	4/88	120/18723	0.002472427	0.013515888	0.008079096	CYP1A1/FOS/MYC/PARP1	4
BP	GO:0072655	establishment of protein localization to mitochondrion	4/88	120/18723	0.002472427	0.013515888	0.008079096	SREBF1/MAPK8/NPEPPS/HK2	4
BP	GO:0042098	T cell proliferation	5/88	199/18723	0.002476026	0.013515888	0.008079096	CASP3/VCAM1/IL6/IGF2/IRF1	5
BP	GO:0046486	glycerolipid metabolic process	7/88	392/18723	0.002478431	0.013515888	0.008079096	ACHE/LDLR/MTTP/APOB/SREBF1/PON1/CAV1	7
BP	GO:0060485	mesenchyme development	6/88	291/18723	0.002499049	0.013547876	0.008098217	BCL2/GSK3B/IL6/HIF1A/MYC/NOS3	6
BP	GO:0009299	mRNA transcription	2/88	16/18723	0.00251101	0.013547876	0.008098217	SREBF1/HSF1	2
BP	GO:0034374	low-density lipoprotein particle remodeling	2/88	16/18723	0.00251101	0.013547876	0.008098217	MTTP/APOB	2
BP	GO:0042574	retinal metabolic process	2/88	16/18723	0.00251101	0.013547876	0.008098217	AKR1C1/CYP1B1	2
BP	GO:0070431	nucleotide-binding oligomerization domain containing 2 signaling pathway	2/88	16/18723	0.00251101	0.013547876	0.008098217	RELA/NFKBIA	2
BP	GO:0071391	cellular response to estrogen stimulus	2/88	16/18723	0.00251101	0.013547876	0.008098217	AR/ESR1	2
BP	GO:0010632	regulation of epithelial cell migration	6/88	292/18723	0.002542011	0.013650087	0.008159313	PPARG/PRKCA/HIF1A/NOS3/HSPB1/NFE2L2	6
BP	GO:0002224	toll-like receptor signaling pathway	4/88	121/18723	0.002547897	0.013650087	0.008159313	ESR1/NFKBIA/CAV1/IRF1	4
BP	GO:0043500	muscle adaptation	4/88	121/18723	0.002547897	0.013650087	0.008159313	ADRA1A/PRKCA/NOS3/PARP1	4
BP	GO:1904019	epithelial cell apoptotic process	4/88	121/18723	0.002547897	0.013650087	0.008159313	ICAM1/RB1/IL6/NFE2L2	4
BP	GO:0010574	regulation of vascular endothelial growth factor production	3/88	58/18723	0.002568726	0.013713389	0.008197152	IL6/HIF1A/CYP1B1	3
BP	GO:0043525	positive regulation of neuron apoptotic process	3/88	58/18723	0.002568726	0.013713389	0.008197152	CASP3/CASP9/NQO1	3
BP	GO:0051604	protein maturation	6/88	294/18723	0.002629604	0.014013807	0.008376726	CASP3/F7/CASP8/PLAU/PARP1/CASP1	6
BP	GO:0043407	negative regulation of MAP kinase activity	3/88	59/18723	0.002697216	0.014349003	0.008577089	PPARG/GSTP1/CAV1	3
BP	GO:0071482	cellular response to light stimulus	4/88	123/18723	0.00270356	0.014357651	0.008582258	CASP9/TIMP1/MYC/PARP1	4
BP	GO:0006081	cellular aldehyde metabolic process	3/88	60/18723	0.00282961	0.014910898	0.008912961	RELA/AKR1C1/CYP1B1	3
BP	GO:0010224	response to UV-B	2/88	17/18723	0.002837138	0.014910898	0.008912961	RELA/BCL2	2
BP	GO:0061298	retina vasculature development in camera-type eye	2/88	17/18723	0.002837138	0.014910898	0.008912961	HIF1A/CYP1B1	2
BP	GO:1900034	regulation of cellular response to heat	2/88	17/18723	0.002837138	0.014910898	0.008912961	GSK3B/HSF1	2
BP	GO:1902894	negative regulation of pri-miRNA transcription by RNA polymerase II	2/88	17/18723	0.002837138	0.014910898	0.008912961	RELA/PPARG	2
BP	GO:2000811	negative regulation of anoikis	2/88	17/18723	0.002837138	0.014910898	0.008912961	BCL2/CAV1	2
BP	GO:0018210	peptidyl-threonine modification	4/88	125/18723	0.00286563	0.015008801	0.008971482	BCL2/GSK3B/MAPK8/PRKCA	4
BP	GO:0070585	protein localization to mitochondrion	4/88	125/18723	0.00286563	0.015008801	0.008971482	SREBF1/MAPK8/NPEPPS/HK2	4
BP	GO:0060537	muscle tissue development	7/88	403/18723	0.002890655	0.015113854	0.009034277	ADRA1A/BCL2/FOS/RB1/CAV1/CCNB1/IGF2	7
BP	GO:0050679	positive regulation of epithelial cell proliferation	5/88	207/18723	0.002934371	0.015316108	0.009155174	AR/PRKCA/HIF1A/MYC/IGF2	5
BP	GO:0030199	collagen fibril organization	3/88	61/18723	0.002965945	0.015454402	0.009237839	RB1/CYP1B1/COL3A1	3
BP	GO:1901215	negative regulation of neuron death	5/88	208/18723	0.002995695	0.015582734	0.009314549	BCL2/GSK3B/HIF1A/HSF1/RASA1	5
BP	GO:0051222	positive regulation of protein transport	6/88	303/18723	0.003052164	0.015849377	0.009473935	CHRM1/ACHE/GSK3B/MAPK8/HIF1A/NPEPPS	6
BP	GO:0002260	lymphocyte homeostasis	3/88	62/18723	0.00310626	0.016048129	0.009592738	BCL2/CASP3/HIF1A	3
BP	GO:0010573	vascular endothelial growth factor production	3/88	62/18723	0.00310626	0.016048129	0.009592738	IL6/HIF1A/CYP1B1	3
BP	GO:0070265	necrotic cell death	3/88	62/18723	0.00310626	0.016048129	0.009592738	CASP8/CAV1/CASP1	3
BP	GO:0001952	regulation of cell-matrix adhesion	4/88	128/18723	0.003121029	0.016097104	0.009622013	BCL2/GSK3B/PLAU/RASA1	4
BP	GO:0002076	osteoblast development	2/88	18/18723	0.003182056	0.016235609	0.009704804	ACHE/RUNX2	2
BP	GO:0030299	intestinal cholesterol absorption	2/88	18/18723	0.003182056	0.016235609	0.009704804	LDLR/AKR1C1	2
BP	GO:0048643	positive regulation of skeletal muscle tissue development	2/88	18/18723	0.003182056	0.016235609	0.009704804	BCL2/IGF2	2
BP	GO:0060391	positive regulation of SMAD protein signal transduction	2/88	18/18723	0.003182056	0.016235609	0.009704804	PPARG/PARP1	2
BP	GO:0060546	negative regulation of necroptotic process	2/88	18/18723	0.003182056	0.016235609	0.009704804	CASP8/CAV1	2
BP	GO:0097709	connective tissue replacement	2/88	18/18723	0.003182056	0.016235609	0.009704804	TIMP1/HIF1A	2
BP	GO:0042180	cellular ketone metabolic process	5/88	211/18723	0.003185231	0.016235609	0.009704804	PPARG/SREBF1/AKR1C1/AKR1B1/CAV1	5
BP	GO:0009749	response to glucose	5/88	212/18723	0.003250291	0.016539526	0.00988647	CASP3/SREBF1/ICAM1/RAF1/HIF1A	5
BP	GO:0043467	regulation of generation of precursor metabolites and energy	4/88	130/18723	0.003299676	0.016762795	0.010019928	GSK3B/HIF1A/CCNB1/IGF2	4
BP	GO:0006749	glutathione metabolic process	3/88	64/18723	0.003398976	0.017238471	0.010304263	GSTP1/NFE2L2/GSTM1	3
BP	GO:0031669	cellular response to nutrient levels	5/88	215/18723	0.003451226	0.017474344	0.010445255	BCL2/SREBF1/ICAM1/MAPK8/NFE2L2	5
BP	GO:0007569	cell aging	4/88	132/18723	0.003485175	0.017616923	0.010530482	BCL2/ICAM1/MAPK8/CHEK2	4
BP	GO:0019932	second-messenger-mediated signaling	6/88	312/18723	0.003523661	0.017658285	0.010555206	CHRM3/VCAM1/GSK3B/SELE/NOS3/AHR	6
BP	GO:0002523	leukocyte migration involved in inflammatory response	2/88	19/18723	0.003545584	0.017658285	0.010555206	SELE/ALOX5	2
BP	GO:0006309	apoptotic DNA fragmentation	2/88	19/18723	0.003545584	0.017658285	0.010555206	IL6/HSF1	2
BP	GO:0010885	regulation of cholesterol storage	2/88	19/18723	0.003545584	0.017658285	0.010555206	PPARG/APOB	2
BP	GO:0019373	epoxygenase P450 pathway	2/88	19/18723	0.003545584	0.017658285	0.010555206	CYP1A1/CYP1B1	2
BP	GO:0030220	platelet formation	2/88	19/18723	0.003545584	0.017658285	0.010555206	CASP3/CASP9	2
BP	GO:0036344	platelet morphogenesis	2/88	19/18723	0.003545584	0.017658285	0.010555206	CASP3/CASP9	2
BP	GO:0062099	negative regulation of programmed necrotic cell death	2/88	19/18723	0.003545584	0.017658285	0.010555206	CASP8/CAV1	2
BP	GO:1903978	regulation of microglial cell activation	2/88	19/18723	0.003545584	0.017658285	0.010555206	LDLR/IL6	2
BP	GO:0032102	negative regulation of response to external stimulus	7/88	420/18723	0.003629083	0.018015172	0.010768534	LDLR/PPARG/GSTP1/PLAU/RB1/NOS3/ALOX5	7
BP	GO:0034329	cell junction assembly	7/88	420/18723	0.003629083	0.018015172	0.010768534	ACHE/GABRA1/BCL2/EPHB2/PRKCA/CAV1/IKBKB	7
BP	GO:2000272	negative regulation of signaling receptor activity	3/88	66/18723	0.003708046	0.018377172	0.010984919	PPARG/ESR2/EPHB2	3
BP	GO:0009746	response to hexose	5/88	219/18723	0.003732862	0.01847008	0.011040455	CASP3/SREBF1/ICAM1/RAF1/HIF1A	5
BP	GO:0007187	G protein-coupled receptor signaling pathway, coupled to cyclic nucleotide second messenger	3/88	67/18723	0.003868801	0.018970661	0.011339676	CHRM3/CHRM1/CHRM2	3
BP	GO:0010517	regulation of phospholipase activity	3/88	67/18723	0.003868801	0.018970661	0.011339676	ADRA1A/ESR1/SELE	3
BP	GO:0070527	platelet aggregation	3/88	67/18723	0.003868801	0.018970661	0.011339676	PRKCA/IL6/HSPB1	3
BP	GO:1903131	mononuclear cell differentiation	7/88	426/18723	0.003921423	0.018970661	0.011339676	BCL2/PPARG/VCAM1/IL6/MYC/RUNX2/IRF1	7
BP	GO:1904951	positive regulation of establishment of protein localization	6/88	319/18723	0.003926371	0.018970661	0.011339676	CHRM1/ACHE/GSK3B/MAPK8/HIF1A/NPEPPS	6
BP	GO:0032495	response to muramyl dipeptide	2/88	20/18723	0.003927544	0.018970661	0.011339676	RELA/NFKBIA	2
BP	GO:0032930	positive regulation of superoxide anion generation	2/88	20/18723	0.003927544	0.018970661	0.011339676	GSTP1/CRP	2
BP	GO:0042359	vitamin D metabolic process	2/88	20/18723	0.003927544	0.018970661	0.011339676	CYP1A1/CYP3A4	2
BP	GO:0043651	linoleic acid metabolic process	2/88	20/18723	0.003927544	0.018970661	0.011339676	GSTP1/ALOX5	2
BP	GO:0045844	positive regulation of striated muscle tissue development	2/88	20/18723	0.003927544	0.018970661	0.011339676	BCL2/IGF2	2
BP	GO:0048636	positive regulation of muscle organ development	2/88	20/18723	0.003927544	0.018970661	0.011339676	BCL2/IGF2	2
BP	GO:0051900	regulation of mitochondrial depolarization	2/88	20/18723	0.003927544	0.018970661	0.011339676	BCL2/PARP1	2
BP	GO:0071379	cellular response to prostaglandin stimulus	2/88	20/18723	0.003927544	0.018970661	0.011339676	APOB/ACACA	2
BP	GO:1902004	positive regulation of amyloid-beta formation	2/88	20/18723	0.003927544	0.018970661	0.011339676	RELA/CASP3	2
BP	GO:1904292	regulation of ERAD pathway	2/88	20/18723	0.003927544	0.018970661	0.011339676	CAV1/NFE2L2	2
BP	GO:0031331	positive regulation of cellular catabolic process	7/88	427/18723	0.00397184	0.019154213	0.011449394	LDLR/GSK3B/IL6/HIF1A/CAV1/NFE2L2/HSF1	7
BP	GO:0042698	ovulation cycle	3/88	68/18723	0.004033747	0.0193913	0.011591112	PGR/ESR1/CASP3	3
BP	GO:0046686	response to cadmium ion	3/88	68/18723	0.004033747	0.0193913	0.011591112	MAPK8/FOS/HSF1	3
BP	GO:0045598	regulation of fat cell differentiation	4/88	139/18723	0.004190174	0.020109243	0.012020261	PPARG/IL6/RUNX1T1/ALOX5	4
BP	GO:0010611	regulation of cardiac muscle hypertrophy	3/88	69/18723	0.004202918	0.020109243	0.012020261	ADRA1A/PRKCA/PARP1	3
BP	GO:0060193	positive regulation of lipase activity	3/88	69/18723	0.004202918	0.020109243	0.012020261	ADRA1A/ESR1/SELE	3
BP	GO:0046165	alcohol biosynthetic process	4/88	140/18723	0.004298171	0.02044933	0.012223548	APOB/SREBF1/AKR1B1/CYP3A4	4
BP	GO:0010878	cholesterol storage	2/88	21/18723	0.004327758	0.02044933	0.012223548	PPARG/APOB	2
BP	GO:0044241	lipid digestion	2/88	21/18723	0.004327758	0.02044933	0.012223548	LDLR/AKR1C1	2
BP	GO:0070269	pyroptosis	2/88	21/18723	0.004327758	0.02044933	0.012223548	CASP8/CASP1	2
BP	GO:0098856	intestinal lipid absorption	2/88	21/18723	0.004327758	0.02044933	0.012223548	LDLR/AKR1C1	2
BP	GO:1901028	regulation of mitochondrial outer membrane permeabilization involved in apoptotic signaling pathway	2/88	21/18723	0.004327758	0.02044933	0.012223548	GSK3B/MAPK8	2
BP	GO:1901863	positive regulation of muscle tissue development	2/88	21/18723	0.004327758	0.02044933	0.012223548	BCL2/IGF2	2
BP	GO:1902644	tertiary alcohol metabolic process	2/88	21/18723	0.004327758	0.02044933	0.012223548	AKR1C1/AKR1B1	2
BP	GO:0002683	negative regulation of immune system process	7/88	434/18723	0.004338712	0.020469305	0.012235487	CASP3/LDLR/PPARG/MYC/AHR/COL3A1/IRF1	7
BP	GO:0045123	cellular extravasation	3/88	70/18723	0.004376344	0.020614884	0.012322507	ICAM1/VCAM1/SELE	3
BP	GO:0008584	male gonad development	4/88	141/18723	0.004408035	0.020700077	0.012373431	AR/ESR1/BCL2/ICAM1	4
BP	GO:0034341	response to interferon-gamma	4/88	141/18723	0.004408035	0.020700077	0.012373431	PPARG/ICAM1/IRF1/CASP1	4
BP	GO:0002831	regulation of response to biotic stimulus	6/88	327/18723	0.004427413	0.020759041	0.012408677	PPARG/CASP8/PRKCA/AHR/IRF1/IKBKB	6
BP	GO:0001649	osteoblast differentiation	5/88	229/18723	0.0045087	0.021062309	0.012589955	ACHE/PPARG/IL6/RUNX2/IGF2	5
BP	GO:0033157	regulation of intracellular protein transport	5/88	229/18723	0.0045087	0.021062309	0.012589955	CHRM1/SREBF1/GSK3B/MAPK8/NPEPPS	5
BP	GO:0046546	development of primary male sexual characteristics	4/88	142/18723	0.004519779	0.021062309	0.012589955	AR/ESR1/BCL2/ICAM1	4
BP	GO:2000045	regulation of G1/S transition of mitotic cell cycle	4/88	142/18723	0.004519779	0.021062309	0.012589955	BCL2/CYP1A1/RB1/CHEK2	4
BP	GO:0050863	regulation of T cell activation	6/88	329/18723	0.00455974	0.021216037	0.012681845	CASP3/VCAM1/IL6/CAV1/IGF2/IRF1	6
BP	GO:0070371	ERK1 and ERK2 cascade	6/88	330/18723	0.004626989	0.021472682	0.012835254	ADRA1A/GSTP1/ICAM1/EPHB2/PRKCA/MYC	6
BP	GO:0002534	cytokine production involved in inflammatory response	3/88	72/18723	0.004736089	0.021472682	0.012835254	IL6/HIF1A/ALOX5	3
BP	GO:0014743	regulation of muscle hypertrophy	3/88	72/18723	0.004736089	0.021472682	0.012835254	ADRA1A/PRKCA/PARP1	3
BP	GO:0033627	cell adhesion mediated by integrin	3/88	72/18723	0.004736089	0.021472682	0.012835254	ICAM1/PLAU/CYP1B1	3
BP	GO:0071479	cellular response to ionizing radiation	3/88	72/18723	0.004736089	0.021472682	0.012835254	ELK1/CHEK2/HSF1	3
BP	GO:1900015	regulation of cytokine production involved in inflammatory response	3/88	72/18723	0.004736089	0.021472682	0.012835254	IL6/HIF1A/ALOX5	3
BP	GO:0007413	axonal fasciculation	2/88	22/18723	0.004746051	0.021472682	0.012835254	CASP3/EPHB2	2
BP	GO:0010866	regulation of triglyceride biosynthetic process	2/88	22/18723	0.004746051	0.021472682	0.012835254	LDLR/SREBF1	2
BP	GO:0016137	glycoside metabolic process	2/88	22/18723	0.004746051	0.021472682	0.012835254	AKR1C1/AKR1B1	2
BP	GO:0031281	positive regulation of cyclase activity	2/88	22/18723	0.004746051	0.021472682	0.012835254	MAPK8/NOS3	2
BP	GO:0045540	regulation of cholesterol biosynthetic process	2/88	22/18723	0.004746051	0.021472682	0.012835254	APOB/SREBF1	2
BP	GO:0055093	response to hyperoxia	2/88	22/18723	0.004746051	0.021472682	0.012835254	CYP1A1/CAV1	2
BP	GO:0071404	cellular response to low-density lipoprotein particle stimulus	2/88	22/18723	0.004746051	0.021472682	0.012835254	LDLR/PPARG	2
BP	GO:0106030	neuron projection fasciculation	2/88	22/18723	0.004746051	0.021472682	0.012835254	CASP3/EPHB2	2
BP	GO:0106118	regulation of sterol biosynthetic process	2/88	22/18723	0.004746051	0.021472682	0.012835254	APOB/SREBF1	2
BP	GO:0001890	placenta development	4/88	144/18723	0.00474897	0.021472682	0.012835254	PPARG/CASP8/HIF1A/IGF2	4
BP	GO:0033135	regulation of peptidyl-serine phosphorylation	4/88	144/18723	0.00474897	0.021472682	0.012835254	BCL2/RAF1/IL6/CAV1	4
BP	GO:0106106	cold-induced thermogenesis	4/88	144/18723	0.00474897	0.021472682	0.012835254	ACHE/RB1/CAV1/HSF1	4
BP	GO:0120161	regulation of cold-induced thermogenesis	4/88	144/18723	0.00474897	0.021472682	0.012835254	ACHE/RB1/CAV1/HSF1	4
BP	GO:0006073	cellular glucan metabolic process	3/88	73/18723	0.004922468	0.022158388	0.013245134	GSK3B/MGAM/IGF2	3
BP	GO:0035924	cellular response to vascular endothelial growth factor stimulus	3/88	73/18723	0.004922468	0.022158388	0.013245134	RELA/VCAM1/HSPB1	3
BP	GO:0044042	glucan metabolic process	3/88	73/18723	0.004922468	0.022158388	0.013245134	GSK3B/MGAM/IGF2	3
BP	GO:0007189	adenylate cyclase-activating G protein-coupled receptor signaling pathway	4/88	146/18723	0.00498586	0.022410594	0.013395889	ADRA1A/PRKCA/ADRA2C/PTGER3	4
BP	GO:0001889	liver development	4/88	147/18723	0.005107229	0.022760411	0.013604992	RELA/CYP1A1/IL6/ELK1	4
BP	GO:0010822	positive regulation of mitochondrion organization	3/88	74/18723	0.005113224	0.022760411	0.013604992	GSK3B/MAPK8/HIF1A	3
BP	GO:0046323	glucose import	3/88	74/18723	0.005113224	0.022760411	0.013604992	NFE2L2/SLC2A4/HK2	3
BP	GO:0046470	phosphatidylcholine metabolic process	3/88	74/18723	0.005113224	0.022760411	0.013604992	ACHE/LDLR/PON1	3
BP	GO:0051881	regulation of mitochondrial membrane potential	3/88	74/18723	0.005113224	0.022760411	0.013604992	BCL2/PARP1/CASP1	3
BP	GO:0030072	peptide hormone secretion	5/88	236/18723	0.005116044	0.022760411	0.013604992	SREBF1/RAF1/IL6/HIF1A/ALOX5	5
BP	GO:0090068	positive regulation of cell cycle process	5/88	236/18723	0.005116044	0.022760411	0.013604992	CYP1A1/RB1/CCNB1/CHEK2/IGF2	5
BP	GO:0002363	alpha-beta T cell lineage commitment	2/88	23/18723	0.005182247	0.022854461	0.01366121	BCL2/IL6	2
BP	GO:0030194	positive regulation of blood coagulation	2/88	23/18723	0.005182247	0.022854461	0.01366121	F7/NFE2L2	2
BP	GO:0043369	CD4-positive or CD8-positive, alpha-beta T cell lineage commitment	2/88	23/18723	0.005182247	0.022854461	0.01366121	BCL2/IL6	2
BP	GO:0060547	negative regulation of necrotic cell death	2/88	23/18723	0.005182247	0.022854461	0.01366121	CASP8/CAV1	2
BP	GO:0090208	positive regulation of triglyceride metabolic process	2/88	23/18723	0.005182247	0.022854461	0.01366121	LDLR/SREBF1	2
BP	GO:1900048	positive regulation of hemostasis	2/88	23/18723	0.005182247	0.022854461	0.01366121	F7/NFE2L2	2
BP	GO:0044272	sulfur compound biosynthetic process	4/88	148/18723	0.005230566	0.023034172	0.013768632	GSTP1/ACACA/NFE2L2/GSTM1	4
BP	GO:0034121	regulation of toll-like receptor signaling pathway	3/88	75/18723	0.005308385	0.023309401	0.013933149	ESR1/CAV1/IRF1	3
BP	GO:0048662	negative regulation of smooth muscle cell proliferation	3/88	75/18723	0.005308385	0.023309401	0.013933149	PPARG/GSTP1/IGFBP3	3
BP	GO:0032368	regulation of lipid transport	4/88	149/18723	0.005355886	0.023484092	0.014037571	PPARG/PON1/NFKBIA/CAV1	4
BP	GO:0061008	hepaticobiliary system development	4/88	150/18723	0.005483202	0.023978225	0.014332937	RELA/CYP1A1/IL6/ELK1	4
BP	GO:0001937	negative regulation of endothelial cell proliferation	3/88	76/18723	0.005507979	0.023978225	0.014332937	PPARG/CAV1/ALOX5	3
BP	GO:0014823	response to activity	3/88	76/18723	0.005507979	0.023978225	0.014332937	IL6/HIF1A/HSF1	3
BP	GO:0031100	animal organ regeneration	3/88	76/18723	0.005507979	0.023978225	0.014332937	GSTP1/F7/IL6	3
BP	GO:0045685	regulation of glial cell differentiation	3/88	76/18723	0.005507979	0.023978225	0.014332937	RELA/LDLR/IL6	3
BP	GO:0032928	regulation of superoxide anion generation	2/88	24/18723	0.005636173	0.024258664	0.014500569	GSTP1/CRP	2
BP	GO:0038095	Fc-epsilon receptor signaling pathway	2/88	24/18723	0.005636173	0.024258664	0.014500569	MAPK8/IKBKB	2
BP	GO:0043567	regulation of insulin-like growth factor receptor signaling pathway	2/88	24/18723	0.005636173	0.024258664	0.014500569	AR/IGFBP3	2
BP	GO:0048011	neurotrophin TRK receptor signaling pathway	2/88	24/18723	0.005636173	0.024258664	0.014500569	CASP3/RAF1	2
BP	GO:0048641	regulation of skeletal muscle tissue development	2/88	24/18723	0.005636173	0.024258664	0.014500569	BCL2/IGF2	2
BP	GO:0050820	positive regulation of coagulation	2/88	24/18723	0.005636173	0.024258664	0.014500569	F7/NFE2L2	2
BP	GO:0060571	morphogenesis of an epithelial fold	2/88	24/18723	0.005636173	0.024258664	0.014500569	AR/HIF1A	2
BP	GO:2000679	positive regulation of transcription regulatory region DNA binding	2/88	24/18723	0.005636173	0.024258664	0.014500569	RB1/PARP1	2
BP	GO:0002790	peptide secretion	5/88	242/18723	0.005681072	0.024417377	0.01459544	SREBF1/RAF1/IL6/HIF1A/ALOX5	5
BP	GO:0031016	pancreas development	3/88	77/18723	0.005712033	0.024515818	0.014654283	GSK3B/IL6/IGF2	3
BP	GO:0031056	regulation of histone modification	4/88	152/18723	0.005743881	0.024617787	0.014715235	SREBF1/MAPK8/CCNB1/IGF2	4
BP	GO:0006936	muscle contraction	6/88	347/18723	0.005885795	0.025190539	0.015057596	CHRM3/ADRA1A/CHRM2/ADRA2C/CAV1/PTGER3	6
BP	GO:0006919	activation of cysteine-type endopeptidase activity involved in apoptotic process	3/88	78/18723	0.005920573	0.025197627	0.015061833	PPARG/CASP9/CASP8	3
BP	GO:0007193	adenylate cyclase-inhibiting G protein-coupled receptor signaling pathway	3/88	78/18723	0.005920573	0.025197627	0.015061833	CHRM3/CHRM1/CHRM2	3
BP	GO:0034637	cellular carbohydrate biosynthetic process	3/88	78/18723	0.005920573	0.025197627	0.015061833	GSK3B/AKR1B1/IGF2	3
BP	GO:0061045	negative regulation of wound healing	3/88	78/18723	0.005920573	0.025197627	0.015061833	PLAU/NOS3/ALOX5	3
BP	GO:0016540	protein autoprocessing	2/88	25/18723	0.006107657	0.025670718	0.015344622	PARP1/CASP1	2
BP	GO:0035902	response to immobilization stress	2/88	25/18723	0.006107657	0.025670718	0.015344622	CYP1A1/FOS	2
BP	GO:0048143	astrocyte activation	2/88	25/18723	0.006107657	0.025670718	0.015344622	LDLR/IL6	2
BP	GO:0060740	prostate gland epithelium morphogenesis	2/88	25/18723	0.006107657	0.025670718	0.015344622	AR/ESR1	2
BP	GO:0070423	nucleotide-binding oligomerization domain containing signaling pathway	2/88	25/18723	0.006107657	0.025670718	0.015344622	RELA/NFKBIA	2
BP	GO:0090330	regulation of platelet aggregation	2/88	25/18723	0.006107657	0.025670718	0.015344622	PRKCA/IL6	2
BP	GO:1902993	positive regulation of amyloid precursor protein catabolic process	2/88	25/18723	0.006107657	0.025670718	0.015344622	RELA/CASP3	2
BP	GO:1903055	positive regulation of extracellular matrix organization	2/88	25/18723	0.006107657	0.025670718	0.015344622	RB1/IL6	2
BP	GO:1903798	regulation of production of miRNAs involved in gene silencing by miRNA	2/88	25/18723	0.006107657	0.025670718	0.015344622	ESR1/IL6	2
BP	GO:1903364	positive regulation of cellular protein catabolic process	4/88	155/18723	0.006150222	0.025813967	0.015430249	LDLR/GSK3B/CAV1/NFE2L2	4
BP	GO:0031098	stress-activated protein kinase signaling cascade	5/88	247/18723	0.006184542	0.025922259	0.01549498	GSTP1/MAPK8/AKR1B1/MYC/IKBKB	5
BP	GO:0021537	telencephalon development	5/88	248/18723	0.006288885	0.026291063	0.015715432	CASP3/GSK3B/EPHB2/HIF1A/COL3A1	5
BP	GO:0009267	cellular response to starvation	4/88	156/18723	0.006289811	0.026291063	0.015715432	BCL2/SREBF1/MAPK8/NFE2L2	4
BP	GO:0002262	myeloid cell homeostasis	4/88	157/18723	0.006431492	0.02680963	0.016025405	CASP3/RB1/IL6/HIF1A	4
BP	GO:1990845	adaptive thermogenesis	4/88	157/18723	0.006431492	0.02680963	0.016025405	ACHE/RB1/CAV1/HSF1	4
BP	GO:0007178	transmembrane receptor protein serine/threonine kinase signaling pathway	6/88	355/18723	0.006557802	0.026980148	0.016127332	PPARG/FOS/CAV1/PARP1/COL3A1/RUNX2	6
BP	GO:0000422	autophagy of mitochondrion	3/88	81/18723	0.006573367	0.026980148	0.016127332	SREBF1/HIF1A/HK2	3
BP	GO:0060968	regulation of gene silencing	3/88	81/18723	0.006573367	0.026980148	0.016127332	ESR1/PPARG/IL6	3
BP	GO:0061726	mitochondrion disassembly	3/88	81/18723	0.006573367	0.026980148	0.016127332	SREBF1/HIF1A/HK2	3
BP	GO:2001021	negative regulation of response to DNA damage stimulus	3/88	81/18723	0.006573367	0.026980148	0.016127332	BCL2/CHEK2/HSF1	3
BP	GO:0002026	regulation of the force of heart contraction	2/88	26/18723	0.006596527	0.026980148	0.016127332	ADRA1A/CAV1	2
BP	GO:0032515	negative regulation of phosphoprotein phosphatase activity	2/88	26/18723	0.006596527	0.026980148	0.016127332	GSK3B/IKBKB	2
BP	GO:0032682	negative regulation of chemokine production	2/88	26/18723	0.006596527	0.026980148	0.016127332	GSTP1/IL6	2
BP	GO:0035872	nucleotide-binding domain, leucine rich repeat containing receptor signaling pathway	2/88	26/18723	0.006596527	0.026980148	0.016127332	RELA/NFKBIA	2
BP	GO:0060544	regulation of necroptotic process	2/88	26/18723	0.006596527	0.026980148	0.016127332	CASP8/CAV1	2
BP	GO:0070920	regulation of production of small RNA involved in gene silencing by RNA	2/88	26/18723	0.006596527	0.026980148	0.016127332	ESR1/IL6	2
BP	GO:0071880	adenylate cyclase-activating adrenergic receptor signaling pathway	2/88	26/18723	0.006596527	0.026980148	0.016127332	ADRA1A/ADRA2C	2
BP	GO:0097066	response to thyroid hormone	2/88	26/18723	0.006596527	0.026980148	0.016127332	F7/AKR1B1	2
BP	GO:1900017	positive regulation of cytokine production involved in inflammatory response	2/88	26/18723	0.006596527	0.026980148	0.016127332	IL6/HIF1A	2
BP	GO:0051051	negative regulation of transport	7/88	470/18723	0.006646675	0.027148766	0.016228122	BCL2/SREBF1/ICAM1/EPHB2/ADRA2C/CAV1/PTGER3	7
BP	GO:0001892	embryonic placenta development	3/88	82/18723	0.006800104	0.027664057	0.016536137	CASP8/HIF1A/IGF2	3
BP	GO:0060395	SMAD protein signal transduction	3/88	82/18723	0.006800104	0.027664057	0.016536137	PPARG/FOS/PARP1	3
BP	GO:1905897	regulation of response to endoplasmic reticulum stress	3/88	82/18723	0.006800104	0.027664057	0.016536137	CAV1/ALOX5/NFE2L2	3
BP	GO:0043271	negative regulation of ion transport	4/88	160/18723	0.006869229	0.02787075	0.016659687	BCL2/ICAM1/EPHB2/CAV1	4
BP	GO:0090316	positive regulation of intracellular protein transport	4/88	160/18723	0.006869229	0.02787075	0.016659687	CHRM1/GSK3B/MAPK8/NPEPPS	4
BP	GO:0000737	DNA catabolic process, endonucleolytic	2/88	27/18723	0.007102613	0.028551189	0.017066418	IL6/HSF1	2
BP	GO:0034377	plasma lipoprotein particle assembly	2/88	27/18723	0.007102613	0.028551189	0.017066418	MTTP/APOB	2
BP	GO:0036037	CD8-positive, alpha-beta T cell activation	2/88	27/18723	0.007102613	0.028551189	0.017066418	BCL2/IRF1	2
BP	GO:0048873	homeostasis of number of cells within a tissue	2/88	27/18723	0.007102613	0.028551189	0.017066418	BCL2/NOS3	2
BP	GO:0060333	interferon-gamma-mediated signaling pathway	2/88	27/18723	0.007102613	0.028551189	0.017066418	PPARG/IRF1	2
BP	GO:0060512	prostate gland morphogenesis	2/88	27/18723	0.007102613	0.028551189	0.017066418	AR/ESR1	2
BP	GO:1903203	regulation of oxidative stress-induced neuron death	2/88	27/18723	0.007102613	0.028551189	0.017066418	HIF1A/PARP1	2
BP	GO:0034976	response to endoplasmic reticulum stress	5/88	256/18723	0.007168688	0.028715355	0.017164548	BCL2/GSK3B/CAV1/ALOX5/NFE2L2	5
BP	GO:0034250	positive regulation of cellular amide metabolic process	4/88	162/18723	0.007171761	0.028715355	0.017164548	RELA/CASP3/IL6/NFE2L2	4
BP	GO:0051100	negative regulation of binding	4/88	162/18723	0.007171761	0.028715355	0.017164548	GSK3B/MAPK8/NFKBIA/CAV1	4
BP	GO:0051251	positive regulation of lymphocyte activation	6/88	362/18723	0.007190253	0.028751564	0.017186192	BCL2/VCAM1/EPHB2/IL6/CAV1/IGF2	6
BP	GO:0006112	energy reserve metabolic process	3/88	84/18723	0.007267426	0.028870467	0.017257266	GSK3B/MYC/IGF2	3
BP	GO:0006970	response to osmotic stress	3/88	84/18723	0.007267426	0.028870467	0.017257266	CASP3/AKR1B1/SLC2A4	3
BP	GO:0010660	regulation of muscle cell apoptotic process	3/88	84/18723	0.007267426	0.028870467	0.017257266	PPARG/NFE2L2/HSF1	3
BP	GO:1900542	regulation of purine nucleotide metabolic process	3/88	84/18723	0.007267426	0.028870467	0.017257266	HIF1A/NOS3/PARP1	3
BP	GO:2000134	negative regulation of G1/S transition of mitotic cell cycle	3/88	84/18723	0.007267426	0.028870467	0.017257266	BCL2/RB1/CHEK2	3
BP	GO:0031589	cell-substrate adhesion	6/88	363/18723	0.00728409	0.028898937	0.017274284	BCL2/VCAM1/GSK3B/PLAU/COL3A1/RASA1	6
BP	GO:0031348	negative regulation of defense response	5/88	258/18723	0.007401428	0.029326232	0.017529698	LDLR/PPARG/GSTP1/RB1/ALOX5	5
BP	GO:0001656	metanephros development	3/88	85/18723	0.007508056	0.029594579	0.017690102	BCL2/AKR1B1/MYC	3
BP	GO:0032092	positive regulation of protein binding	3/88	85/18723	0.007508056	0.029594579	0.017690102	GSK3B/CAV1/HSF1	3
BP	GO:0042509	regulation of tyrosine phosphorylation of STAT protein	3/88	85/18723	0.007508056	0.029594579	0.017690102	IL6/CAV1/HSF1	3
BP	GO:0097006	regulation of plasma lipoprotein particle levels	3/88	85/18723	0.007508056	0.029594579	0.017690102	LDLR/MTTP/APOB	3
BP	GO:0002675	positive regulation of acute inflammatory response	2/88	28/18723	0.007625746	0.029889778	0.017866557	IL6/PTGER3	2
BP	GO:0007271	synaptic transmission, cholinergic	2/88	28/18723	0.007625746	0.029889778	0.017866557	ACHE/NQO1	2
BP	GO:0030262	apoptotic nuclear changes	2/88	28/18723	0.007625746	0.029889778	0.017866557	IL6/HSF1	2
BP	GO:0031440	regulation of mRNA 3'-end processing	2/88	28/18723	0.007625746	0.029889778	0.017866557	CCNB1/HSF1	2
BP	GO:0046661	male sex differentiation	4/88	165/18723	0.007641882	0.029889778	0.017866557	AR/ESR1/BCL2/ICAM1	4
BP	GO:0050796	regulation of insulin secretion	4/88	165/18723	0.007641882	0.029889778	0.017866557	SREBF1/IL6/HIF1A/ALOX5	4
BP	GO:0001701	in utero embryonic development	6/88	367/18723	0.007668338	0.029954754	0.017905396	AR/APOB/CASP8/HIF1A/CCNB1/IGF2	6
BP	GO:0006140	regulation of nucleotide metabolic process	3/88	86/18723	0.007753361	0.030209317	0.018057561	HIF1A/NOS3/PARP1	3
BP	GO:0035023	regulation of Rho protein signal transduction	3/88	86/18723	0.007753361	0.030209317	0.018057561	ADRA1A/RAF1/COL3A1	3
BP	GO:0050900	leukocyte migration	6/88	369/18723	0.007865869	0.030608492	0.018296167	ICAM1/VCAM1/F7/IL6/SELE/ALOX5	6
BP	GO:0001654	eye development	6/88	371/18723	0.008067055	0.031351274	0.018740164	ACHE/BCL2/CYP1A1/EPHB2/HIF1A/CYP1B1	6
BP	GO:1902806	regulation of cell cycle G1/S phase transition	4/88	168/18723	0.008131893	0.031413912	0.018777605	BCL2/CYP1A1/RB1/CHEK2	4
BP	GO:0002360	T cell lineage commitment	2/88	29/18723	0.008165759	0.031413912	0.018777605	BCL2/IL6	2
BP	GO:0005979	regulation of glycogen biosynthetic process	2/88	29/18723	0.008165759	0.031413912	0.018777605	GSK3B/IGF2	2
BP	GO:0006734	NADH metabolic process	2/88	29/18723	0.008165759	0.031413912	0.018777605	NQO1/HK2	2
BP	GO:0010962	regulation of glucan biosynthetic process	2/88	29/18723	0.008165759	0.031413912	0.018777605	GSK3B/IGF2	2
BP	GO:0033028	myeloid cell apoptotic process	2/88	29/18723	0.008165759	0.031413912	0.018777605	BCL2/IL6	2
BP	GO:0040018	positive regulation of multicellular organism growth	2/88	29/18723	0.008165759	0.031413912	0.018777605	BCL2/IGF2	2
BP	GO:0062098	regulation of programmed necrotic cell death	2/88	29/18723	0.008165759	0.031413912	0.018777605	CASP8/CAV1	2
BP	GO:0007260	tyrosine phosphorylation of STAT protein	3/88	88/18723	0.008258075	0.031728944	0.018965915	IL6/CAV1/HSF1	3
BP	GO:0021543	pallium development	4/88	169/18723	0.008299708	0.031848689	0.019037492	CASP3/GSK3B/HIF1A/COL3A1	4
BP	GO:0009896	positive regulation of catabolic process	7/88	492/18723	0.008448113	0.032377341	0.019353493	LDLR/GSK3B/IL6/HIF1A/CAV1/NFE2L2/HSF1	7
BP	GO:0150063	visual system development	6/88	375/18723	0.008480536	0.032460719	0.019403332	ACHE/BCL2/CYP1A1/EPHB2/HIF1A/CYP1B1	6
BP	GO:0010657	muscle cell apoptotic process	3/88	89/18723	0.008517525	0.032561343	0.01946348	PPARG/NFE2L2/HSF1	3
BP	GO:0050708	regulation of protein secretion	5/88	268/18723	0.008644809	0.032809051	0.019611547	ACHE/SREBF1/IL6/HIF1A/ALOX5	5
BP	GO:1901361	organic cyclic compound catabolic process	7/88	495/18723	0.008719184	0.032809051	0.019611547	ABCC1/CYP1A1/PRKCA/IL6/CYP3A4/NFE2L2/HSF1	7
BP	GO:0006921	cellular component disassembly involved in execution phase of apoptosis	2/88	30/18723	0.008722485	0.032809051	0.019611547	IL6/HSF1	2
BP	GO:0007202	activation of phospholipase C activity	2/88	30/18723	0.008722485	0.032809051	0.019611547	ADRA1A/SELE	2
BP	GO:0008209	androgen metabolic process	2/88	30/18723	0.008722485	0.032809051	0.019611547	ESR1/CYP3A4	2
BP	GO:0019674	NAD metabolic process	2/88	30/18723	0.008722485	0.032809051	0.019611547	NQO1/HK2	2
BP	GO:0034368	protein-lipid complex remodeling	2/88	30/18723	0.008722485	0.032809051	0.019611547	MTTP/APOB	2
BP	GO:0034369	plasma lipoprotein particle remodeling	2/88	30/18723	0.008722485	0.032809051	0.019611547	MTTP/APOB	2
BP	GO:0034694	response to prostaglandin	2/88	30/18723	0.008722485	0.032809051	0.019611547	APOB/ACACA	2
BP	GO:0036296	response to increased oxygen levels	2/88	30/18723	0.008722485	0.032809051	0.019611547	CYP1A1/CAV1	2
BP	GO:0044030	regulation of DNA methylation	2/88	30/18723	0.008722485	0.032809051	0.019611547	MYC/PARP1	2
BP	GO:0048147	negative regulation of fibroblast proliferation	2/88	30/18723	0.008722485	0.032809051	0.019611547	GSTP1/MYC	2
BP	GO:0070168	negative regulation of biomineral tissue development	2/88	30/18723	0.008722485	0.032809051	0.019611547	HIF1A/NOS3	2
BP	GO:0032436	positive regulation of proteasomal ubiquitin-dependent protein catabolic process	3/88	90/18723	0.008781728	0.032909852	0.0196718	GSK3B/CAV1/NFE2L2	3
BP	GO:0034109	homotypic cell-cell adhesion	3/88	90/18723	0.008781728	0.032909852	0.0196718	PRKCA/IL6/HSPB1	3
BP	GO:0070664	negative regulation of leukocyte proliferation	3/88	90/18723	0.008781728	0.032909852	0.0196718	CASP3/GSTP1/CRP	3
BP	GO:0001678	cellular glucose homeostasis	4/88	172/18723	0.008816756	0.033000477	0.019725972	ICAM1/RAF1/HIF1A/HK2	4
BP	GO:0060191	regulation of lipase activity	3/88	91/18723	0.009050704	0.03383451	0.020224513	ADRA1A/ESR1/SELE	3
BP	GO:0048880	sensory system development	6/88	381/18723	0.009129087	0.034085659	0.020374637	ACHE/BCL2/CYP1A1/EPHB2/HIF1A/CYP1B1	6
BP	GO:0031063	regulation of histone deacetylation	2/88	31/18723	0.009295759	0.034287266	0.020495147	SREBF1/MAPK8	2
BP	GO:0036475	neuron death in response to oxidative stress	2/88	31/18723	0.009295759	0.034287266	0.020495147	HIF1A/PARP1	2
BP	GO:0045987	positive regulation of smooth muscle contraction	2/88	31/18723	0.009295759	0.034287266	0.020495147	CHRM3/ADRA1A	2
BP	GO:0048384	retinoic acid receptor signaling pathway	2/88	31/18723	0.009295759	0.034287266	0.020495147	PPARG/RXRG	2
BP	GO:0048710	regulation of astrocyte differentiation	2/88	31/18723	0.009295759	0.034287266	0.020495147	LDLR/IL6	2
BP	GO:0060390	regulation of SMAD protein signal transduction	2/88	31/18723	0.009295759	0.034287266	0.020495147	PPARG/PARP1	2
BP	GO:0065005	protein-lipid complex assembly	2/88	31/18723	0.009295759	0.034287266	0.020495147	MTTP/APOB	2
BP	GO:0071168	protein localization to chromatin	2/88	31/18723	0.009295759	0.034287266	0.020495147	ESR1/RB1	2
BP	GO:0110150	negative regulation of biomineralization	2/88	31/18723	0.009295759	0.034287266	0.020495147	HIF1A/NOS3	2
BP	GO:1900027	regulation of ruffle assembly	2/88	31/18723	0.009295759	0.034287266	0.020495147	ICAM1/CAV1	2
BP	GO:0042692	muscle cell differentiation	6/88	384/18723	0.009466379	0.034874323	0.020846059	ADRA1A/BCL2/CASP3/RB1/CCNB1/IGF2	6
BP	GO:0019217	regulation of fatty acid metabolic process	3/88	93/18723	0.009603041	0.035249763	0.021070477	PPARG/SREBF1/CAV1	3
BP	GO:1901992	positive regulation of mitotic cell cycle phase transition	3/88	93/18723	0.009603041	0.035249763	0.021070477	CYP1A1/RB1/CCNB1	3
BP	GO:1902807	negative regulation of cell cycle G1/S phase transition	3/88	93/18723	0.009603041	0.035249763	0.021070477	BCL2/RB1/CHEK2	3
BP	GO:1903829	positive regulation of cellular protein localization	5/88	276/18723	0.009738574	0.035704195	0.021342113	GSK3B/MAPK8/EPHB2/PARP1/NPEPPS	5
BP	GO:0003180	aortic valve morphogenesis	2/88	32/18723	0.009885417	0.035772207	0.021382767	RB1/NOS3	2
BP	GO:0006308	DNA catabolic process	2/88	32/18723	0.009885417	0.035772207	0.021382767	IL6/HSF1	2
BP	GO:0010667	negative regulation of cardiac muscle cell apoptotic process	2/88	32/18723	0.009885417	0.035772207	0.021382767	NFE2L2/HSF1	2
BP	GO:0034367	protein-containing complex remodeling	2/88	32/18723	0.009885417	0.035772207	0.021382767	MTTP/APOB	2
BP	GO:0045879	negative regulation of smoothened signaling pathway	2/88	32/18723	0.009885417	0.035772207	0.021382767	RB1/RUNX2	2
BP	GO:0050685	positive regulation of mRNA processing	2/88	32/18723	0.009885417	0.035772207	0.021382767	CCNB1/HSF1	2
BP	GO:0071875	adrenergic receptor signaling pathway	2/88	32/18723	0.009885417	0.035772207	0.021382767	ADRA1A/ADRA2C	2
BP	GO:0097345	mitochondrial outer membrane permeabilization	2/88	32/18723	0.009885417	0.035772207	0.021382767	GSK3B/MAPK8	2
BP	GO:0032091	negative regulation of protein binding	3/88	94/18723	0.009886436	0.035772207	0.021382767	GSK3B/MAPK8/CAV1	3
BP	GO:0045185	maintenance of protein location	3/88	94/18723	0.009886436	0.035772207	0.021382767	NFKBIA/CAV1/HK2	3
BP	GO:1903035	negative regulation of response to wounding	3/88	94/18723	0.009886436	0.035772207	0.021382767	PLAU/NOS3/ALOX5	3
BP	GO:0022898	regulation of transmembrane transporter activity	5/88	278/18723	0.010026243	0.036234987	0.021659393	CHRM3/BCL2/EPHB2/HTR3A/CAV1	5
BP	GO:1901991	negative regulation of mitotic cell cycle phase transition	4/88	179/18723	0.010104071	0.036472939	0.021801629	BCL2/RB1/CCNB1/CHEK2	4
BP	GO:0002532	production of molecular mediator involved in inflammatory response	3/88	95/18723	0.010174671	0.036640858	0.021902002	IL6/HIF1A/ALOX5	3
BP	GO:0042982	amyloid precursor protein metabolic process	3/88	95/18723	0.010174671	0.036640858	0.021902002	ACHE/RELA/CASP3	3
BP	GO:0010721	negative regulation of cell development	4/88	180/18723	0.010297383	0.037038933	0.02213995	LDLR/GSK3B/EPHB2/IL6	4
BP	GO:0003073	regulation of systemic arterial blood pressure	3/88	96/18723	0.010467762	0.037258398	0.022271135	AR/ADRA1A/NOS3	3
BP	GO:0015914	phospholipid transport	3/88	96/18723	0.010467762	0.037258398	0.022271135	LDLR/MTTP/ABCC1	3
BP	GO:0044264	cellular polysaccharide metabolic process	3/88	96/18723	0.010467762	0.037258398	0.022271135	GSK3B/MGAM/IGF2	3
BP	GO:1904035	regulation of epithelial cell apoptotic process	3/88	96/18723	0.010467762	0.037258398	0.022271135	ICAM1/IL6/NFE2L2	3
BP	GO:0034110	regulation of homotypic cell-cell adhesion	2/88	33/18723	0.010491295	0.037258398	0.022271135	PRKCA/IL6	2
BP	GO:0046685	response to arsenic-containing substance	2/88	33/18723	0.010491295	0.037258398	0.022271135	CYP1A1/HSF1	2
BP	GO:0050901	leukocyte tethering or rolling	2/88	33/18723	0.010491295	0.037258398	0.022271135	VCAM1/SELE	2
BP	GO:1901976	regulation of cell cycle checkpoint	2/88	33/18723	0.010491295	0.037258398	0.022271135	CCNB1/CHEK2	2
BP	GO:1903146	regulation of autophagy of mitochondrion	2/88	33/18723	0.010491295	0.037258398	0.022271135	SREBF1/HIF1A	2
BP	GO:0032640	tumor necrosis factor production	4/88	181/18723	0.010493081	0.037258398	0.022271135	GSTP1/EPHB2/IL6/HSPB1	4
BP	GO:0032680	regulation of tumor necrosis factor production	4/88	181/18723	0.010493081	0.037258398	0.022271135	GSTP1/EPHB2/IL6/HSPB1	4
BP	GO:0070167	regulation of biomineral tissue development	3/88	97/18723	0.010765722	0.038111507	0.02278108	HIF1A/NOS3/ALOX5	3
BP	GO:0120162	positive regulation of cold-induced thermogenesis	3/88	97/18723	0.010765722	0.038111507	0.02278108	ACHE/CAV1/HSF1	3
BP	GO:0044262	cellular carbohydrate metabolic process	5/88	283/18723	0.010770916	0.038111507	0.02278108	GSK3B/AKR1B1/MGAM/IGF2/HK2	5
BP	GO:0032642	regulation of chemokine production	3/88	98/18723	0.011068567	0.039005265	0.023315322	GSTP1/IL6/HIF1A	3
BP	GO:0007616	long-term memory	2/88	34/18723	0.011113232	0.039005265	0.023315322	LDLR/SLC2A4	2
BP	GO:0034383	low-density lipoprotein particle clearance	2/88	34/18723	0.011113232	0.039005265	0.023315322	LDLR/APOB	2
BP	GO:0035308	negative regulation of protein dephosphorylation	2/88	34/18723	0.011113232	0.039005265	0.023315322	GSK3B/IKBKB	2
BP	GO:0055094	response to lipoprotein particle	2/88	34/18723	0.011113232	0.039005265	0.023315322	LDLR/PPARG	2
BP	GO:1904893	negative regulation of receptor signaling pathway via STAT	2/88	34/18723	0.011113232	0.039005265	0.023315322	PPARG/CAV1	2
BP	GO:2000352	negative regulation of endothelial cell apoptotic process	2/88	34/18723	0.011113232	0.039005265	0.023315322	ICAM1/NFE2L2	2
BP	GO:0043433	negative regulation of DNA-binding transcription factor activity	4/88	185/18723	0.011299949	0.039614914	0.023679738	ESR1/RB1/NFKBIA/CYP1B1	4
BP	GO:0003300	cardiac muscle hypertrophy	3/88	99/18723	0.01137631	0.039699668	0.0237304	ADRA1A/PRKCA/PARP1	3
BP	GO:0008630	intrinsic apoptotic signaling pathway in response to DNA damage	3/88	99/18723	0.01137631	0.039699668	0.0237304	BCL2/CASP9/CHEK2	3
BP	GO:0032602	chemokine production	3/88	99/18723	0.01137631	0.039699668	0.0237304	GSTP1/IL6/HIF1A	3
BP	GO:0110149	regulation of biomineralization	3/88	99/18723	0.01137631	0.039699668	0.0237304	HIF1A/NOS3/ALOX5	3
BP	GO:0043123	positive regulation of I-kappaB kinase/NF-kappaB signaling	4/88	186/18723	0.011507738	0.040020623	0.02392225	RELA/CASP8/IKBKB/CASP1	4
BP	GO:0071706	tumor necrosis factor superfamily cytokine production	4/88	186/18723	0.011507738	0.040020623	0.02392225	GSTP1/EPHB2/IL6/HSPB1	4
BP	GO:1903555	regulation of tumor necrosis factor superfamily cytokine production	4/88	186/18723	0.011507738	0.040020623	0.02392225	GSTP1/EPHB2/IL6/HSPB1	4
BP	GO:0019218	regulation of steroid metabolic process	3/88	100/18723	0.011688965	0.040496598	0.024206763	LDLR/APOB/SREBF1	3
BP	GO:0033044	regulation of chromosome organization	4/88	187/18723	0.011717975	0.040496598	0.024206763	RB1/MYC/CCNB1/PARP1	4
BP	GO:0006691	leukotriene metabolic process	2/88	35/18723	0.011751067	0.040496598	0.024206763	ABCC1/ALOX5	2
BP	GO:0008608	attachment of spindle microtubules to kinetochore	2/88	35/18723	0.011751067	0.040496598	0.024206763	RB1/CCNB1	2
BP	GO:0010664	negative regulation of striated muscle cell apoptotic process	2/88	35/18723	0.011751067	0.040496598	0.024206763	NFE2L2/HSF1	2
BP	GO:0033146	regulation of intracellular estrogen receptor signaling pathway	2/88	35/18723	0.011751067	0.040496598	0.024206763	AR/PARP1	2
BP	GO:0034405	response to fluid shear stress	2/88	35/18723	0.011751067	0.040496598	0.024206763	NOS3/NFE2L2	2
BP	GO:1905898	positive regulation of response to endoplasmic reticulum stress	2/88	35/18723	0.011751067	0.040496598	0.024206763	CAV1/NFE2L2	2
BP	GO:0042102	positive regulation of T cell proliferation	3/88	101/18723	0.012006544	0.041330219	0.024705058	VCAM1/IL6/IGF2	3
BP	GO:0014897	striated muscle hypertrophy	3/88	102/18723	0.01232906	0.042128704	0.025182352	ADRA1A/PRKCA/PARP1	3
BP	GO:0032677	regulation of interleukin-8 production	3/88	102/18723	0.01232906	0.042128704	0.025182352	RELA/IL6/CRP	3
BP	GO:0002691	regulation of cellular extravasation	2/88	36/18723	0.01240464	0.042128704	0.025182352	ICAM1/SELE	2
BP	GO:0008207	C21-steroid hormone metabolic process	2/88	36/18723	0.01240464	0.042128704	0.025182352	AKR1C1/AKR1B1	2
BP	GO:0010923	negative regulation of phosphatase activity	2/88	36/18723	0.01240464	0.042128704	0.025182352	GSK3B/IKBKB	2
BP	GO:0030224	monocyte differentiation	2/88	36/18723	0.01240464	0.042128704	0.025182352	PPARG/MYC	2
BP	GO:0038179	neurotrophin signaling pathway	2/88	36/18723	0.01240464	0.042128704	0.025182352	CASP3/RAF1	2
BP	GO:0051385	response to mineralocorticoid	2/88	36/18723	0.01240464	0.042128704	0.025182352	FOS/PARP1	2
BP	GO:0060251	regulation of glial cell proliferation	2/88	36/18723	0.01240464	0.042128704	0.025182352	CHRM1/IL6	2
BP	GO:0070873	regulation of glycogen metabolic process	2/88	36/18723	0.01240464	0.042128704	0.025182352	GSK3B/IGF2	2
BP	GO:0071402	cellular response to lipoprotein particle stimulus	2/88	36/18723	0.01240464	0.042128704	0.025182352	LDLR/PPARG	2
BP	GO:1903749	positive regulation of establishment of protein localization to mitochondrion	2/88	36/18723	0.01240464	0.042128704	0.025182352	MAPK8/NPEPPS	2
BP	GO:0002696	positive regulation of leukocyte activation	6/88	409/18723	0.012632451	0.042745623	0.025551113	BCL2/VCAM1/EPHB2/IL6/CAV1/IGF2	6
BP	GO:0002027	regulation of heart rate	3/88	103/18723	0.012656525	0.042745623	0.025551113	ADRA1A/SREBF1/CAV1	3
BP	GO:0014013	regulation of gliogenesis	3/88	103/18723	0.012656525	0.042745623	0.025551113	RELA/LDLR/IL6	3
BP	GO:0032637	interleukin-8 production	3/88	103/18723	0.012656525	0.042745623	0.025551113	RELA/IL6/CRP	3
BP	GO:0032760	positive regulation of tumor necrosis factor production	3/88	103/18723	0.012656525	0.042745623	0.025551113	EPHB2/IL6/HSPB1	3
BP	GO:0046879	hormone secretion	5/88	295/18723	0.012711055	0.042882197	0.02563275	SREBF1/RAF1/IL6/HIF1A/ALOX5	5
BP	GO:0014896	muscle hypertrophy	3/88	104/18723	0.01298895	0.043718188	0.026132463	ADRA1A/PRKCA/PARP1	3
BP	GO:0003176	aortic valve development	2/88	37/18723	0.013073793	0.043718188	0.026132463	RB1/NOS3	2
BP	GO:0016202	regulation of striated muscle tissue development	2/88	37/18723	0.013073793	0.043718188	0.026132463	BCL2/IGF2	2
BP	GO:0032885	regulation of polysaccharide biosynthetic process	2/88	37/18723	0.013073793	0.043718188	0.026132463	GSK3B/IGF2	2
BP	GO:0043029	T cell homeostasis	2/88	37/18723	0.013073793	0.043718188	0.026132463	BCL2/CASP3	2
BP	GO:0043368	positive T cell selection	2/88	37/18723	0.013073793	0.043718188	0.026132463	BCL2/IL6	2
BP	GO:0048009	insulin-like growth factor receptor signaling pathway	2/88	37/18723	0.013073793	0.043718188	0.026132463	AR/IGFBP3	2
BP	GO:0071542	dopaminergic neuron differentiation	2/88	37/18723	0.013073793	0.043718188	0.026132463	GSK3B/HIF1A	2
BP	GO:0010720	positive regulation of cell development	5/88	298/18723	0.013230796	0.044194636	0.026417258	RELA/BCL2/EPHB2/IL6/HIF1A	5
BP	GO:0062207	regulation of pattern recognition receptor signaling pathway	3/88	105/18723	0.013326346	0.044464989	0.026578861	ESR1/CAV1/IRF1	3
BP	GO:1901990	regulation of mitotic cell cycle phase transition	5/88	299/18723	0.013407196	0.044685758	0.026710825	BCL2/CYP1A1/RB1/CCNB1/CHEK2	5
BP	GO:0016032	viral process	6/88	415/18723	0.013491359	0.044917074	0.026849094	BCL2/LDLR/ICAM1/GSK3B/CAV1/CRP	6
BP	GO:0006766	vitamin metabolic process	3/88	106/18723	0.013668723	0.045331346	0.027096725	ABCC1/CYP1A1/CYP3A4	3
BP	GO:0019882	antigen processing and presentation	3/88	106/18723	0.013668723	0.045331346	0.027096725	ICAM1/CTSD/IKBKB	3
BP	GO:0043393	regulation of protein binding	4/88	196/18723	0.013721977	0.045331346	0.027096725	GSK3B/MAPK8/CAV1/HSF1	4
BP	GO:0090276	regulation of peptide hormone secretion	4/88	196/18723	0.013721977	0.045331346	0.027096725	SREBF1/IL6/HIF1A/ALOX5	4
BP	GO:0002478	antigen processing and presentation of exogenous peptide antigen	2/88	38/18723	0.013758368	0.045331346	0.027096725	CTSD/IKBKB	2
BP	GO:0030279	negative regulation of ossification	2/88	38/18723	0.013758368	0.045331346	0.027096725	BCL2/HIF1A	2
BP	GO:0032941	secretion by tissue	2/88	38/18723	0.013758368	0.045331346	0.027096725	CHRM3/CHRM1	2
BP	GO:1902110	positive regulation of mitochondrial membrane permeability involved in apoptotic process	2/88	38/18723	0.013758368	0.045331346	0.027096725	GSK3B/MAPK8	2
BP	GO:0030198	extracellular matrix organization	5/88	301/18723	0.01376476	0.045331346	0.027096725	RB1/IL6/CAV1/CYP1B1/COL3A1	5
BP	GO:0042063	gliogenesis	5/88	301/18723	0.01376476	0.045331346	0.027096725	CHRM1/RELA/LDLR/GSTP1/IL6	5
BP	GO:0043062	extracellular structure organization	5/88	302/18723	0.013945937	0.045816513	0.027386732	RB1/IL6/CAV1/CYP1B1/COL3A1	5
BP	GO:0051056	regulation of small GTPase mediated signal transduction	5/88	302/18723	0.013945937	0.045816513	0.027386732	ADRA1A/RAF1/EPHB2/COL3A1/RASA1	5
BP	GO:0042594	response to starvation	4/88	197/18723	0.013957249	0.045816513	0.027386732	BCL2/SREBF1/MAPK8/NFE2L2	4
BP	GO:0005976	polysaccharide metabolic process	3/88	107/18723	0.01401609	0.04586125	0.027413474	GSK3B/MGAM/IGF2	3
BP	GO:1903557	positive regulation of tumor necrosis factor superfamily cytokine production	3/88	107/18723	0.01401609	0.04586125	0.027413474	EPHB2/IL6/HSPB1	3
BP	GO:2000060	positive regulation of ubiquitin-dependent protein catabolic process	3/88	107/18723	0.01401609	0.04586125	0.027413474	GSK3B/CAV1/NFE2L2	3
BP	GO:0007162	negative regulation of cell adhesion	5/88	303/18723	0.014128718	0.046180117	0.027604076	CASP3/EPHB2/CYP1B1/IRF1/RASA1	5
BP	GO:0050867	positive regulation of cell activation	6/88	420/18723	0.014237821	0.046486791	0.027787389	BCL2/VCAM1/EPHB2/IL6/CAV1/IGF2	6
BP	GO:0045229	external encapsulating structure organization	5/88	304/18723	0.01431311	0.046682523	0.027904388	RB1/IL6/CAV1/CYP1B1/COL3A1	5
BP	GO:0016572	histone phosphorylation	2/88	39/18723	0.014458209	0.047004627	0.028096925	PRKCA/CCNB1	2
BP	GO:0090207	regulation of triglyceride metabolic process	2/88	39/18723	0.014458209	0.047004627	0.028096925	LDLR/SREBF1	2
BP	GO:1901861	regulation of muscle tissue development	2/88	39/18723	0.014458209	0.047004627	0.028096925	BCL2/IGF2	2
BP	GO:0002791	regulation of peptide secretion	4/88	200/18723	0.01467843	0.04764582	0.028480197	SREBF1/IL6/HIF1A/ALOX5	4
BP	GO:0009914	hormone transport	5/88	306/18723	0.01468675	0.04764582	0.028480197	SREBF1/RAF1/IL6/HIF1A/ALOX5	5
BP	GO:0002456	T cell mediated immunity	3/88	109/18723	0.014725835	0.047721743	0.02852558	ICAM1/IL6/AHR	3
BP	GO:0051054	positive regulation of DNA metabolic process	4/88	201/18723	0.014923975	0.048312398	0.028878643	IL6/MYC/PARP1/HSF1	4
BP	GO:0003014	renal system process	3/88	110/18723	0.01508823	0.048499926	0.028990737	ADRA1A/BCL2/AKR1B1	3
BP	GO:0007088	regulation of mitotic nuclear division	3/88	110/18723	0.01508823	0.048499926	0.028990737	RB1/CCNB1/IGF2	3
BP	GO:0009408	response to heat	3/88	110/18723	0.01508823	0.048499926	0.028990737	GSK3B/NOS3/HSF1	3
BP	GO:1904659	glucose transmembrane transport	3/88	110/18723	0.01508823	0.048499926	0.028990737	NFE2L2/SLC2A4/HK2	3
BP	GO:0019722	calcium-mediated signaling	4/88	202/18723	0.015172109	0.048499926	0.028990737	CHRM3/VCAM1/GSK3B/SELE	4
BP	GO:0032388	positive regulation of intracellular transport	4/88	202/18723	0.015172109	0.048499926	0.028990737	CHRM1/GSK3B/MAPK8/NPEPPS	4
BP	GO:0090087	regulation of peptide transport	4/88	202/18723	0.015172109	0.048499926	0.028990737	SREBF1/IL6/HIF1A/ALOX5	4
BP	GO:0032094	response to food	2/88	40/18723	0.015173161	0.048499926	0.028990737	SREBF1/CYP1A1	2
BP	GO:0070266	necroptotic process	2/88	40/18723	0.015173161	0.048499926	0.028990737	CASP8/CAV1	2
BP	GO:0150077	regulation of neuroinflammatory response	2/88	40/18723	0.015173161	0.048499926	0.028990737	LDLR/IL6	2
BP	GO:1901661	quinone metabolic process	2/88	40/18723	0.015173161	0.048499926	0.028990737	AKR1C1/AKR1B1	2
BP	GO:1902686	mitochondrial outer membrane permeabilization involved in programmed cell death	2/88	40/18723	0.015173161	0.048499926	0.028990737	GSK3B/MAPK8	2
BP	GO:0070372	regulation of ERK1 and ERK2 cascade	5/88	309/18723	0.015259437	0.048724518	0.029124986	ADRA1A/GSTP1/ICAM1/EPHB2/PRKCA	5
BP	GO:0001938	positive regulation of endothelial cell proliferation	3/88	111/18723	0.01545565	0.049299311	0.029468568	PRKCA/HIF1A/IGF2	3
BP	GO:0046632	alpha-beta T cell differentiation	3/88	112/18723	0.015828103	0.050356964	0.030100778	BCL2/IL6/IRF1	3
BP	GO:1901222	regulation of NIK/NF-kappaB signaling	3/88	112/18723	0.015828103	0.050356964	0.030100778	NR3C2/RELA/NFKBIA	3
BP	GO:0032735	positive regulation of interleukin-12 production	2/88	41/18723	0.01590307	0.050356964	0.030100778	RELA/IRF1	2
BP	GO:0048634	regulation of muscle organ development	2/88	41/18723	0.01590307	0.050356964	0.030100778	BCL2/IGF2	2
BP	GO:0050892	intestinal absorption	2/88	41/18723	0.01590307	0.050356964	0.030100778	LDLR/AKR1C1	2
BP	GO:1900371	regulation of purine nucleotide biosynthetic process	2/88	41/18723	0.01590307	0.050356964	0.030100778	NOS3/PARP1	2
BP	GO:1905314	semi-lunar valve development	2/88	41/18723	0.01590307	0.050356964	0.030100778	RB1/NOS3	2
BP	GO:0008016	regulation of heart contraction	4/88	206/18723	0.016190715	0.051155214	0.03057793	ADRA1A/CHRM2/SREBF1/CAV1	4
BP	GO:0048863	stem cell differentiation	4/88	206/18723	0.016190715	0.051155214	0.03057793	ESR1/HIF1A/NFE2L2/RUNX2	4
BP	GO:0031623	receptor internalization	3/88	113/18723	0.016205595	0.051155214	0.03057793	ACHE/CAV1/SELE	3
BP	GO:0008645	hexose transmembrane transport	3/88	114/18723	0.016588134	0.052011501	0.031089774	NFE2L2/SLC2A4/HK2	3
BP	GO:0021987	cerebral cortex development	3/88	114/18723	0.016588134	0.052011501	0.031089774	GSK3B/HIF1A/COL3A1	3
BP	GO:1901800	positive regulation of proteasomal protein catabolic process	3/88	114/18723	0.016588134	0.052011501	0.031089774	GSK3B/CAV1/NFE2L2	3
BP	GO:1903008	organelle disassembly	3/88	114/18723	0.016588134	0.052011501	0.031089774	SREBF1/HIF1A/HK2	3
BP	GO:0010939	regulation of necrotic cell death	2/88	42/18723	0.016647783	0.052011501	0.031089774	CASP8/CAV1	2
BP	GO:0019432	triglyceride biosynthetic process	2/88	42/18723	0.016647783	0.052011501	0.031089774	LDLR/SREBF1	2
BP	GO:0030808	regulation of nucleotide biosynthetic process	2/88	42/18723	0.016647783	0.052011501	0.031089774	NOS3/PARP1	2
BP	GO:0030890	positive regulation of B cell proliferation	2/88	42/18723	0.016647783	0.052011501	0.031089774	BCL2/EPHB2	2
BP	GO:0035019	somatic stem cell population maintenance	2/88	42/18723	0.016647783	0.052011501	0.031089774	RAF1/MYC	2
BP	GO:0071312	cellular response to alkaloid	2/88	42/18723	0.016647783	0.052011501	0.031089774	CASP3/ICAM1	2
BP	GO:0015980	energy derivation by oxidation of organic compounds	5/88	318/18723	0.017066982	0.05326649	0.031839941	GSK3B/HIF1A/MYC/CCNB1/IGF2	5
BP	GO:0002685	regulation of leukocyte migration	4/88	210/18723	0.017251414	0.053613307	0.032047251	ICAM1/F7/IL6/SELE	4
BP	GO:0050866	negative regulation of cell activation	4/88	210/18723	0.017251414	0.053613307	0.032047251	CASP3/LDLR/NOS3/IRF1	4
BP	GO:0007204	positive regulation of cytosolic calcium ion concentration	5/88	319/18723	0.017276228	0.053613307	0.032047251	ADRA1A/ESR1/BCL2/CAV1/PTGER3	5
BP	GO:0015749	monosaccharide transmembrane transport	3/88	116/18723	0.017368376	0.053613307	0.032047251	NFE2L2/SLC2A4/HK2	3
BP	GO:0021782	glial cell development	3/88	116/18723	0.017368376	0.053613307	0.032047251	LDLR/GSTP1/IL6	3
BP	GO:0014002	astrocyte development	2/88	43/18723	0.017407147	0.053613307	0.032047251	LDLR/IL6	2
BP	GO:0035794	positive regulation of mitochondrial membrane permeability	2/88	43/18723	0.017407147	0.053613307	0.032047251	GSK3B/MAPK8	2
BP	GO:0042771	intrinsic apoptotic signaling pathway in response to DNA damage by p53 class mediator	2/88	43/18723	0.017407147	0.053613307	0.032047251	BCL2/CHEK2	2
BP	GO:0045776	negative regulation of blood pressure	2/88	43/18723	0.017407147	0.053613307	0.032047251	ADRA1A/NOS3	2
BP	GO:0045840	positive regulation of mitotic nuclear division	2/88	43/18723	0.017407147	0.053613307	0.032047251	RB1/IGF2	2
BP	GO:0045981	positive regulation of nucleotide metabolic process	2/88	43/18723	0.017407147	0.053613307	0.032047251	HIF1A/NOS3	2
BP	GO:1900544	positive regulation of purine nucleotide metabolic process	2/88	43/18723	0.017407147	0.053613307	0.032047251	HIF1A/NOS3	2
BP	GO:1904706	negative regulation of vascular associated smooth muscle cell proliferation	2/88	43/18723	0.017407147	0.053613307	0.032047251	PPARG/GSTP1	2
BP	GO:0043010	camera-type eye development	5/88	322/18723	0.017914194	0.055104401	0.032938549	ACHE/CYP1A1/EPHB2/HIF1A/CYP1B1	5
BP	GO:0009308	amine metabolic process	3/88	118/18723	0.018168871	0.055104401	0.032938549	VCAM1/CYP1A1/AKR1B1	3
BP	GO:0034219	carbohydrate transmembrane transport	3/88	118/18723	0.018168871	0.055104401	0.032938549	NFE2L2/SLC2A4/HK2	3
BP	GO:0002066	columnar/cuboidal epithelial cell development	2/88	44/18723	0.018181012	0.055104401	0.032938549	GSK3B/HIF1A	2
BP	GO:0005978	glycogen biosynthetic process	2/88	44/18723	0.018181012	0.055104401	0.032938549	GSK3B/IGF2	2
BP	GO:0006775	fat-soluble vitamin metabolic process	2/88	44/18723	0.018181012	0.055104401	0.032938549	CYP1A1/CYP3A4	2
BP	GO:0009250	glucan biosynthetic process	2/88	44/18723	0.018181012	0.055104401	0.032938549	GSK3B/IGF2	2
BP	GO:0032881	regulation of polysaccharide metabolic process	2/88	44/18723	0.018181012	0.055104401	0.032938549	GSK3B/IGF2	2
BP	GO:0042554	superoxide anion generation	2/88	44/18723	0.018181012	0.055104401	0.032938549	GSTP1/CRP	2
BP	GO:0045124	regulation of bone resorption	2/88	44/18723	0.018181012	0.055104401	0.032938549	PRKCA/IL6	2
BP	GO:0046006	regulation of activated T cell proliferation	2/88	44/18723	0.018181012	0.055104401	0.032938549	CASP3/IGF2	2
BP	GO:0048806	genitalia development	2/88	44/18723	0.018181012	0.055104401	0.032938549	AR/ESR1	2
BP	GO:0050999	regulation of nitric-oxide synthase activity	2/88	44/18723	0.018181012	0.055104401	0.032938549	HIF1A/CAV1	2
BP	GO:0097178	ruffle assembly	2/88	44/18723	0.018181012	0.055104401	0.032938549	ICAM1/CAV1	2
BP	GO:0150076	neuroinflammatory response	2/88	44/18723	0.018181012	0.055104401	0.032938549	LDLR/IL6	2
BP	GO:1903214	regulation of protein targeting to mitochondrion	2/88	44/18723	0.018181012	0.055104401	0.032938549	SREBF1/NPEPPS	2
BP	GO:0000082	G1/S transition of mitotic cell cycle	4/88	214/18723	0.018354699	0.055575472	0.033220131	BCL2/CYP1A1/RB1/CHEK2	4
BP	GO:0046700	heterocycle catabolic process	6/88	445/18723	0.018407241	0.05567916	0.03328211	ABCC1/CYP1A1/PRKCA/IL6/NFE2L2/HSF1	6
BP	GO:0050870	positive regulation of T cell activation	4/88	216/18723	0.018922457	0.056763775	0.033930437	VCAM1/IL6/CAV1/IGF2	4
BP	GO:0003254	regulation of membrane depolarization	2/88	45/18723	0.018969228	0.056763775	0.033930437	BCL2/PARP1	2
BP	GO:0030850	prostate gland development	2/88	45/18723	0.018969228	0.056763775	0.033930437	AR/ESR1	2
BP	GO:0035305	negative regulation of dephosphorylation	2/88	45/18723	0.018969228	0.056763775	0.033930437	GSK3B/IKBKB	2
BP	GO:0042551	neuron maturation	2/88	45/18723	0.018969228	0.056763775	0.033930437	BCL2/RB1	2
BP	GO:0045933	positive regulation of muscle contraction	2/88	45/18723	0.018969228	0.056763775	0.033930437	CHRM3/ADRA1A	2
BP	GO:0048538	thymus development	2/88	45/18723	0.018969228	0.056763775	0.033930437	BCL2/RAF1	2
BP	GO:0048546	digestive tract morphogenesis	2/88	45/18723	0.018969228	0.056763775	0.033930437	BCL2/HIF1A	2
BP	GO:0048599	oocyte development	2/88	45/18723	0.018969228	0.056763775	0.033930437	BCL2/CCNB1	2
BP	GO:1902108	regulation of mitochondrial membrane permeability involved in apoptotic process	2/88	45/18723	0.018969228	0.056763775	0.033930437	GSK3B/MAPK8	2
BP	GO:0030218	erythrocyte differentiation	3/88	120/18723	0.018989656	0.056763775	0.033930437	CASP3/RB1/HIF1A	3
BP	GO:0032411	positive regulation of transporter activity	3/88	120/18723	0.018989656	0.056763775	0.033930437	EPHB2/PON1/HTR3A	3
BP	GO:0007517	muscle organ development	5/88	327/18723	0.019011886	0.056774455	0.033936821	BCL2/FOS/RB1/CAV1/IGF2	5
BP	GO:0042752	regulation of circadian rhythm	3/88	121/18723	0.019407667	0.057899539	0.034609337	PPARG/GSK3B/MAPK8	3
BP	GO:0045088	regulation of innate immune response	4/88	218/18723	0.019501033	0.058121101	0.034741776	PPARG/CASP8/IRF1/IKBKB	4
BP	GO:0048638	regulation of developmental growth	5/88	330/18723	0.019691377	0.058630978	0.035046554	AR/BCL2/GSK3B/CCNB1/IGF2	5
BP	GO:0031018	endocrine pancreas development	2/88	46/18723	0.019771646	0.058640468	0.035052226	GSK3B/IL6	2
BP	GO:0061028	establishment of endothelial barrier	2/88	46/18723	0.019771646	0.058640468	0.035052226	ICAM1/IKBKB	2
BP	GO:0071827	plasma lipoprotein particle organization	2/88	46/18723	0.019771646	0.058640468	0.035052226	MTTP/APOB	2
BP	GO:1900271	regulation of long-term synaptic potentiation	2/88	46/18723	0.019771646	0.058640468	0.035052226	GSK3B/EPHB2	2
BP	GO:0019216	regulation of lipid metabolic process	5/88	331/18723	0.019921383	0.059027039	0.035283298	LDLR/PPARG/APOB/SREBF1/CAV1	5
BP	GO:0010810	regulation of cell-substrate adhesion	4/88	221/18723	0.020389296	0.060354697	0.036076903	BCL2/GSK3B/PLAU/RASA1	4
BP	GO:0001774	microglial cell activation	2/88	47/18723	0.020588119	0.060589601	0.036217317	LDLR/IL6	2
BP	GO:0003044	regulation of systemic arterial blood pressure mediated by a chemical signal	2/88	47/18723	0.020588119	0.060589601	0.036217317	ADRA1A/NOS3	2
BP	GO:0019884	antigen processing and presentation of exogenous antigen	2/88	47/18723	0.020588119	0.060589601	0.036217317	CTSD/IKBKB	2
BP	GO:0050798	activated T cell proliferation	2/88	47/18723	0.020588119	0.060589601	0.036217317	CASP3/IGF2	2
BP	GO:0101023	vascular endothelial cell proliferation	2/88	47/18723	0.020588119	0.060589601	0.036217317	PPARG/IGF2	2
BP	GO:1905562	regulation of vascular endothelial cell proliferation	2/88	47/18723	0.020588119	0.060589601	0.036217317	PPARG/IGF2	2
BP	GO:0050920	regulation of chemotaxis	4/88	223/18723	0.020995145	0.061727755	0.036897646	GSTP1/F7/IL6/HSPB1	4
BP	GO:0032386	regulation of intracellular transport	5/88	337/18723	0.021338609	0.06248945	0.037352948	CHRM1/SREBF1/GSK3B/MAPK8/NPEPPS	5
BP	GO:0033628	regulation of cell adhesion mediated by integrin	2/88	48/18723	0.0214185	0.06248945	0.037352948	PLAU/CYP1B1	2
BP	GO:0042149	cellular response to glucose starvation	2/88	48/18723	0.0214185	0.06248945	0.037352948	BCL2/NFE2L2	2
BP	GO:0090311	regulation of protein deacetylation	2/88	48/18723	0.0214185	0.06248945	0.037352948	SREBF1/MAPK8	2
BP	GO:0120009	intermembrane lipid transfer	2/88	48/18723	0.0214185	0.06248945	0.037352948	MTTP/APOB	2
BP	GO:1902003	regulation of amyloid-beta formation	2/88	48/18723	0.0214185	0.06248945	0.037352948	RELA/CASP3	2
BP	GO:1903053	regulation of extracellular matrix organization	2/88	48/18723	0.0214185	0.06248945	0.037352948	RB1/IL6	2
BP	GO:1905710	positive regulation of membrane permeability	2/88	48/18723	0.0214185	0.06248945	0.037352948	GSK3B/MAPK8	2
BP	GO:0010001	glial cell differentiation	4/88	225/18723	0.02161199	0.062933288	0.037618251	RELA/LDLR/GSTP1/IL6	4
BP	GO:0050769	positive regulation of neurogenesis	4/88	225/18723	0.02161199	0.062933288	0.037618251	RELA/EPHB2/IL6/HIF1A	4
BP	GO:0035270	endocrine system development	3/88	127/18723	0.022022561	0.064067545	0.038296251	GSK3B/RAF1/IL6	3
BP	GO:0006778	porphyrin-containing compound metabolic process	2/88	49/18723	0.022262644	0.064335446	0.038456389	ABCC1/CYP1A1	2
BP	GO:0008038	neuron recognition	2/88	49/18723	0.022262644	0.064335446	0.038456389	CASP3/EPHB2	2
BP	GO:0009994	oocyte differentiation	2/88	49/18723	0.022262644	0.064335446	0.038456389	BCL2/CCNB1	2
BP	GO:0014075	response to amine	2/88	49/18723	0.022262644	0.064335446	0.038456389	ICAM1/NQO1	2
BP	GO:0030195	negative regulation of blood coagulation	2/88	49/18723	0.022262644	0.064335446	0.038456389	PLAU/NOS3	2
BP	GO:0043330	response to exogenous dsRNA	2/88	49/18723	0.022262644	0.064335446	0.038456389	NFKBIA/CAV1	2
BP	GO:0051932	synaptic transmission, GABAergic	2/88	49/18723	0.022262644	0.064335446	0.038456389	ADRA1A/GABRA1	2
BP	GO:0019439	aromatic compound catabolic process	6/88	467/18723	0.02271357	0.065576273	0.039198091	ABCC1/CYP1A1/PRKCA/PON1/IL6/HSF1	6
BP	GO:0034101	erythrocyte homeostasis	3/88	129/18723	0.022934928	0.065752703	0.039303551	CASP3/RB1/HIF1A	3
BP	GO:0001961	positive regulation of cytokine-mediated signaling pathway	2/88	50/18723	0.023120405	0.065752703	0.039303551	HIF1A/CASP1	2
BP	GO:0002639	positive regulation of immunoglobulin production	2/88	50/18723	0.023120405	0.065752703	0.039303551	EPHB2/IL6	2
BP	GO:0010665	regulation of cardiac muscle cell apoptotic process	2/88	50/18723	0.023120405	0.065752703	0.039303551	NFE2L2/HSF1	2
BP	GO:0038093	Fc receptor signaling pathway	2/88	50/18723	0.023120405	0.065752703	0.039303551	MAPK8/IKBKB	2
BP	GO:0045058	T cell selection	2/88	50/18723	0.023120405	0.065752703	0.039303551	BCL2/IL6	2
BP	GO:0046460	neutral lipid biosynthetic process	2/88	50/18723	0.023120405	0.065752703	0.039303551	LDLR/SREBF1	2
BP	GO:0046463	acylglycerol biosynthetic process	2/88	50/18723	0.023120405	0.065752703	0.039303551	LDLR/SREBF1	2
BP	GO:0060688	regulation of morphogenesis of a branching structure	2/88	50/18723	0.023120405	0.065752703	0.039303551	AR/ESR1	2
BP	GO:0071709	membrane assembly	2/88	50/18723	0.023120405	0.065752703	0.039303551	EPHB2/CAV1	2
BP	GO:0071825	protein-lipid complex subunit organization	2/88	50/18723	0.023120405	0.065752703	0.039303551	MTTP/APOB	2
BP	GO:1900047	negative regulation of hemostasis	2/88	50/18723	0.023120405	0.065752703	0.039303551	PLAU/NOS3	2
BP	GO:1901570	fatty acid derivative biosynthetic process	2/88	50/18723	0.023120405	0.065752703	0.039303551	ACACA/ALOX5	2
BP	GO:1902930	regulation of alcohol biosynthetic process	2/88	50/18723	0.023120405	0.065752703	0.039303551	APOB/SREBF1	2
BP	GO:1904036	negative regulation of epithelial cell apoptotic process	2/88	50/18723	0.023120405	0.065752703	0.039303551	ICAM1/NFE2L2	2
BP	GO:2000677	regulation of transcription regulatory region DNA binding	2/88	50/18723	0.023120405	0.065752703	0.039303551	RB1/PARP1	2
BP	GO:0045732	positive regulation of protein catabolic process	4/88	231/18723	0.023528957	0.066852116	0.039960723	LDLR/GSK3B/CAV1/NFE2L2	4
BP	GO:0010656	negative regulation of muscle cell apoptotic process	2/88	51/18723	0.02399164	0.067786965	0.040519527	NFE2L2/HSF1	2
BP	GO:0014009	glial cell proliferation	2/88	51/18723	0.02399164	0.067786965	0.040519527	CHRM1/IL6	2
BP	GO:0032873	negative regulation of stress-activated MAPK cascade	2/88	51/18723	0.02399164	0.067786965	0.040519527	GSTP1/MYC	2
BP	GO:0046850	regulation of bone remodeling	2/88	51/18723	0.02399164	0.067786965	0.040519527	PRKCA/IL6	2
BP	GO:0048013	ephrin receptor signaling pathway	2/88	51/18723	0.02399164	0.067786965	0.040519527	EPHB2/RASA1	2
BP	GO:0070303	negative regulation of stress-activated protein kinase signaling cascade	2/88	51/18723	0.02399164	0.067786965	0.040519527	GSTP1/MYC	2
BP	GO:0035264	multicellular organism growth	3/88	132/18723	0.024341683	0.06864851	0.041034514	AR/BCL2/IGF2	3
BP	GO:0045667	regulation of osteoblast differentiation	3/88	132/18723	0.024341683	0.06864851	0.041034514	PPARG/IL6/RUNX2	3
BP	GO:0010565	regulation of cellular ketone metabolic process	3/88	133/18723	0.024820787	0.069768017	0.041703697	PPARG/SREBF1/CAV1	3
BP	GO:1903052	positive regulation of proteolysis involved in cellular protein catabolic process	3/88	133/18723	0.024820787	0.069768017	0.041703697	GSK3B/CAV1/NFE2L2	3
BP	GO:0045930	negative regulation of mitotic cell cycle	4/88	235/18723	0.024862722	0.069768017	0.041703697	BCL2/RB1/CCNB1/CHEK2	4
BP	GO:0010662	regulation of striated muscle cell apoptotic process	2/88	52/18723	0.024876207	0.069768017	0.041703697	NFE2L2/HSF1	2
BP	GO:0035196	production of miRNAs involved in gene silencing by miRNA	2/88	52/18723	0.024876207	0.069768017	0.041703697	ESR1/IL6	2
BP	GO:0072132	mesenchyme morphogenesis	2/88	52/18723	0.024876207	0.069768017	0.041703697	MYC/NOS3	2
BP	GO:0048762	mesenchymal cell differentiation	4/88	236/18723	0.025203182	0.070619966	0.042212948	BCL2/GSK3B/IL6/HIF1A	4
BP	GO:0032434	regulation of proteasomal ubiquitin-dependent protein catabolic process	3/88	134/18723	0.025304981	0.070839978	0.04234446	GSK3B/CAV1/NFE2L2	3
BP	GO:0051480	regulation of cytosolic calcium ion concentration	5/88	353/18723	0.025435732	0.071140564	0.042524135	ADRA1A/ESR1/BCL2/CAV1/PTGER3	5
BP	GO:0019318	hexose metabolic process	4/88	237/18723	0.025546459	0.07131915	0.042630884	GSK3B/AKR1B1/IGF2/HK2	4
BP	GO:1901617	organic hydroxy compound biosynthetic process	4/88	237/18723	0.025546459	0.07131915	0.042630884	APOB/SREBF1/AKR1B1/CYP3A4	4
BP	GO:0034381	plasma lipoprotein particle clearance	2/88	53/18723	0.025773964	0.071813306	0.042926265	LDLR/APOB	2
BP	GO:0050819	negative regulation of coagulation	2/88	53/18723	0.025773964	0.071813306	0.042926265	PLAU/NOS3	2
BP	GO:0002687	positive regulation of leukocyte migration	3/88	135/18723	0.025794263	0.071813306	0.042926265	ICAM1/F7/IL6	3
BP	GO:0051403	stress-activated MAPK cascade	4/88	239/18723	0.02624148	0.072991612	0.043630595	GSTP1/MAPK8/MYC/IKBKB	4
BP	GO:0010659	cardiac muscle cell apoptotic process	2/88	54/18723	0.026684771	0.073954243	0.044206006	NFE2L2/HSF1	2
BP	GO:0031050	dsRNA processing	2/88	54/18723	0.026684771	0.073954243	0.044206006	ESR1/IL6	2
BP	GO:0070918	production of small RNA involved in gene silencing by RNA	2/88	54/18723	0.026684771	0.073954243	0.044206006	ESR1/IL6	2
BP	GO:2000300	regulation of synaptic vesicle exocytosis	2/88	54/18723	0.026684771	0.073954243	0.044206006	ADRA1A/GSK3B	2
BP	GO:0006986	response to unfolded protein	3/88	137/18723	0.026788086	0.074038279	0.044256238	HSPB1/NFE2L2/HSF1	3
BP	GO:0007266	Rho protein signal transduction	3/88	137/18723	0.026788086	0.074038279	0.044256238	ADRA1A/RAF1/COL3A1	3
BP	GO:0060078	regulation of postsynaptic membrane potential	3/88	137/18723	0.026788086	0.074038279	0.044256238	CHRM1/GABRA1/GSK3B	3
BP	GO:0044843	cell cycle G1/S phase transition	4/88	241/18723	0.026947819	0.074344709	0.044439406	BCL2/CYP1A1/RB1/CHEK2	4
BP	GO:0060047	heart contraction	4/88	241/18723	0.026947819	0.074344709	0.044439406	ADRA1A/CHRM2/SREBF1/CAV1	4
BP	GO:0003179	heart valve morphogenesis	2/88	55/18723	0.027608488	0.075823673	0.045323454	RB1/NOS3	2
BP	GO:0043331	response to dsRNA	2/88	55/18723	0.027608488	0.075823673	0.045323454	NFKBIA/CAV1	2
BP	GO:0044091	membrane biogenesis	2/88	55/18723	0.027608488	0.075823673	0.045323454	EPHB2/CAV1	2
BP	GO:0098900	regulation of action potential	2/88	55/18723	0.027608488	0.075823673	0.045323454	ADRA1A/CAV1	2
BP	GO:1902991	regulation of amyloid precursor protein catabolic process	2/88	55/18723	0.027608488	0.075823673	0.045323454	RELA/CASP3	2
BP	GO:0051783	regulation of nuclear division	3/88	139/18723	0.027802233	0.076286922	0.04560036	RB1/CCNB1/IGF2	3
BP	GO:0006898	receptor-mediated endocytosis	4/88	244/18723	0.028028621	0.076838822	0.045930258	ACHE/LDLR/CAV1/SELE	4
BP	GO:0007292	female gamete generation	3/88	140/18723	0.028316921	0.077419937	0.046277618	PGR/BCL2/CCNB1	3
BP	GO:0015748	organophosphate ester transport	3/88	140/18723	0.028316921	0.077419937	0.046277618	LDLR/MTTP/ABCC1	3
BP	GO:0050768	negative regulation of neurogenesis	3/88	140/18723	0.028316921	0.077419937	0.046277618	LDLR/EPHB2/IL6	3
BP	GO:0050767	regulation of neurogenesis	5/88	364/18723	0.028527572	0.077555683	0.04635876	RELA/LDLR/EPHB2/IL6/HIF1A	5
BP	GO:0001658	branching involved in ureteric bud morphogenesis	2/88	56/18723	0.028544977	0.077555683	0.04635876	BCL2/MYC	2
BP	GO:0010658	striated muscle cell apoptotic process	2/88	56/18723	0.028544977	0.077555683	0.04635876	NFE2L2/HSF1	2
BP	GO:0031529	ruffle organization	2/88	56/18723	0.028544977	0.077555683	0.04635876	ICAM1/CAV1	2
BP	GO:0045599	negative regulation of fat cell differentiation	2/88	56/18723	0.028544977	0.077555683	0.04635876	IL6/RUNX1T1	2
BP	GO:0046456	icosanoid biosynthetic process	2/88	56/18723	0.028544977	0.077555683	0.04635876	PTGS1/ALOX5	2
BP	GO:0046622	positive regulation of organ growth	2/88	56/18723	0.028544977	0.077555683	0.04635876	CCNB1/IGF2	2
BP	GO:0016241	regulation of macroautophagy	3/88	141/18723	0.028836679	0.078069408	0.046665838	CASP3/MAPK8/HIF1A	3
BP	GO:0030183	B cell differentiation	3/88	141/18723	0.028836679	0.078069408	0.046665838	BCL2/VCAM1/IL6	3
BP	GO:0031333	negative regulation of protein-containing complex assembly	3/88	141/18723	0.028836679	0.078069408	0.046665838	GSK3B/RAF1/HSF1	3
BP	GO:0050921	positive regulation of chemotaxis	3/88	141/18723	0.028836679	0.078069408	0.046665838	F7/IL6/HSPB1	3
BP	GO:0006695	cholesterol biosynthetic process	2/88	57/18723	0.0294941	0.079495612	0.047518348	APOB/SREBF1	2
BP	GO:0034205	amyloid-beta formation	2/88	57/18723	0.0294941	0.079495612	0.047518348	RELA/CASP3	2
BP	GO:0051785	positive regulation of nuclear division	2/88	57/18723	0.0294941	0.079495612	0.047518348	RB1/IGF2	2
BP	GO:0060760	positive regulation of response to cytokine stimulus	2/88	57/18723	0.0294941	0.079495612	0.047518348	HIF1A/CASP1	2
BP	GO:1902653	secondary alcohol biosynthetic process	2/88	57/18723	0.0294941	0.079495612	0.047518348	APOB/SREBF1	2
BP	GO:0045926	negative regulation of growth	4/88	249/18723	0.029886979	0.080282	0.04798841	BCL2/ESR2/RB1/HIF1A	4
BP	GO:0046883	regulation of hormone secretion	4/88	249/18723	0.029886979	0.080282	0.04798841	SREBF1/IL6/HIF1A/ALOX5	4
BP	GO:1901988	negative regulation of cell cycle phase transition	4/88	249/18723	0.029886979	0.080282	0.04798841	BCL2/RB1/CCNB1/CHEK2	4
BP	GO:0038061	NIK/NF-kappaB signaling	3/88	143/18723	0.029891392	0.080282	0.04798841	NR3C2/RELA/NFKBIA	3
BP	GO:0007612	learning	3/88	144/18723	0.030426337	0.081509901	0.048722386	EPHB2/FOS/HIF1A	3
BP	GO:0046718	viral entry into host cell	3/88	144/18723	0.030426337	0.081509901	0.048722386	LDLR/ICAM1/CAV1	3
BP	GO:0010043	response to zinc ion	2/88	58/18723	0.03045572	0.081509901	0.048722386	VCAM1/PARP1	2
BP	GO:0043666	regulation of phosphoprotein phosphatase activity	2/88	58/18723	0.03045572	0.081509901	0.048722386	GSK3B/IKBKB	2
BP	GO:0003015	heart process	4/88	251/18723	0.030650358	0.081958734	0.048990675	ADRA1A/CHRM2/SREBF1/CAV1	4
BP	GO:0043524	negative regulation of neuron apoptotic process	3/88	145/18723	0.030966335	0.082658383	0.049408889	BCL2/HIF1A/RASA1	3
BP	GO:0051961	negative regulation of nervous system development	3/88	145/18723	0.030966335	0.082658383	0.049408889	LDLR/EPHB2/IL6	3
BP	GO:0032768	regulation of monooxygenase activity	2/88	59/18723	0.031429703	0.083383248	0.049842176	HIF1A/CAV1	2
BP	GO:0033013	tetrapyrrole metabolic process	2/88	59/18723	0.031429703	0.083383248	0.049842176	ABCC1/CYP1A1	2
BP	GO:0046324	regulation of glucose import	2/88	59/18723	0.031429703	0.083383248	0.049842176	NFE2L2/HK2	2
BP	GO:0048010	vascular endothelial growth factor receptor signaling pathway	2/88	59/18723	0.031429703	0.083383248	0.049842176	HIF1A/HSPB1	2
BP	GO:0090303	positive regulation of wound healing	2/88	59/18723	0.031429703	0.083383248	0.049842176	F7/NFE2L2	2
BP	GO:2000351	regulation of endothelial cell apoptotic process	2/88	59/18723	0.031429703	0.083383248	0.049842176	ICAM1/NFE2L2	2
BP	GO:2001258	negative regulation of cation channel activity	2/88	59/18723	0.031429703	0.083383248	0.049842176	EPHB2/CAV1	2
BP	GO:0007043	cell-cell junction assembly	3/88	146/18723	0.03151138	0.083524021	0.049926322	PRKCA/CAV1/IKBKB	3
BP	GO:0030098	lymphocyte differentiation	5/88	374/18723	0.03153766	0.083524021	0.049926322	BCL2/VCAM1/IL6/RUNX2/IRF1	5
CC	GO:0045121	membrane raft	11/88	335/19550	3.14E-07	3.50E-05	2.39E-05	ADRA1A/CASP3/ICAM1/CASP8/CAV1/SELE/NOS3/SLC2A4/CTSD/OLR1/IKBKB	11
CC	GO:0098857	membrane microdomain	11/88	335/19550	3.14E-07	3.50E-05	2.39E-05	ADRA1A/CASP3/ICAM1/CASP8/CAV1/SELE/NOS3/SLC2A4/CTSD/OLR1/IKBKB	11
CC	GO:0099055	integral component of postsynaptic membrane	6/88	117/19550	1.47E-05	0.001038549	0.000710831	CHRM1/ADRA1A/GABRA1/EPHB2/HTR3A/ADRA2C	6
CC	GO:0098936	intrinsic component of postsynaptic membrane	6/88	122/19550	1.86E-05	0.001038549	0.000710831	CHRM1/ADRA1A/GABRA1/EPHB2/HTR3A/ADRA2C	6
CC	GO:0045211	postsynaptic membrane	8/88	277/19550	3.54E-05	0.001579961	0.001081399	CHRM3/CHRM1/ADRA1A/CHRM2/GABRA1/EPHB2/HTR3A/ADRA2C	8
CC	GO:0099699	integral component of synaptic membrane	6/88	150/19550	5.96E-05	0.002214924	0.001515997	CHRM1/ADRA1A/GABRA1/EPHB2/HTR3A/ADRA2C	6
CC	GO:0099240	intrinsic component of synaptic membrane	6/88	163/19550	9.44E-05	0.002803536	0.00191887	CHRM1/ADRA1A/GABRA1/EPHB2/HTR3A/ADRA2C	6
CC	GO:0005667	transcription regulator complex	9/88	413/19550	0.000100575	0.002803536	0.00191887	RELA/PPARG/FOS/RB1/HIF1A/PARP1/AHR/RUNX2/RXRG	9
CC	GO:0099056	integral component of presynaptic membrane	4/88	66/19550	0.000223251	0.005288321	0.003619573	CHRM1/ADRA1A/EPHB2/HTR3A	4
CC	GO:0030666	endocytic vesicle membrane	6/88	193/19550	0.000237144	0.005288321	0.003619573	CHRM2/LDLR/APOB/CD163/CAV1/NOS3	6
CC	GO:0097060	synaptic membrane	8/88	384/19550	0.000336863	0.006784534	0.004643651	CHRM3/CHRM1/ADRA1A/CHRM2/GABRA1/EPHB2/HTR3A/ADRA2C	8
CC	GO:0098889	intrinsic component of presynaptic membrane	4/88	75/19550	0.000365087	0.006784534	0.004643651	CHRM1/ADRA1A/EPHB2/HTR3A	4
CC	GO:0005788	endoplasmic reticulum lumen	7/88	313/19550	0.000528462	0.007876385	0.005390965	MTTP/APOB/F7/TIMP1/IL6/COL3A1/IGFBP3	7
CC	GO:0005901	caveola	4/88	84/19550	0.000562018	0.007876385	0.005390965	ADRA1A/CAV1/SELE/NOS3	4
CC	GO:0034358	plasma lipoprotein particle	3/88	36/19550	0.000565122	0.007876385	0.005390965	LDLR/APOB/PON1	3
CC	GO:1990777	lipoprotein particle	3/88	36/19550	0.000565122	0.007876385	0.005390965	LDLR/APOB/PON1	3
CC	GO:0032994	protein-lipid complex	3/88	39/19550	0.000716329	0.009396552	0.006431437	LDLR/APOB/PON1	3
CC	GO:0098978	glutamatergic synapse	7/88	338/19550	0.000831023	0.010295456	0.007046689	CHRM1/ADRA1A/RELA/GSK3B/EPHB2/HTR3A/ADRA2C	7
CC	GO:0090575	RNA polymerase II transcription regulator complex	5/88	168/19550	0.000973387	0.01142449	0.007819453	PPARG/FOS/RB1/HIF1A/RXRG	5
CC	GO:0034362	low-density lipoprotein particle	2/88	13/19550	0.001512922	0.016869076	0.011545981	LDLR/APOB	2
CC	GO:0044853	plasma membrane raft	4/88	116/19550	0.001870097	0.01945506	0.013315948	ADRA1A/CAV1/SELE/NOS3	4
CC	GO:0005819	spindle	7/88	391/19550	0.001919333	0.01945506	0.013315948	RB1/BIRC5/HSPB1/CCNB1/HSF1/RASSF1/NR3C1	7
CC	GO:0005741	mitochondrial outer membrane	5/88	205/19550	0.002338678	0.022675006	0.015519829	PGR/BCL2/RAF1/CASP8/HK2	5
CC	GO:0042383	sarcolemma	4/88	138/19550	0.003505373	0.030433947	0.02083041	ADRA1A/VCAM1/CAV1/SLC2A4	4
CC	GO:0031983	vesicle lumen	6/88	327/19550	0.003592808	0.030433947	0.02083041	APOB/GSTP1/TIMP1/ALOX5/CTSD/IGF2	6
CC	GO:0031968	organelle outer membrane	5/88	230/19550	0.00383036	0.030433947	0.02083041	PGR/BCL2/RAF1/CASP8/HK2	5
CC	GO:0005905	clathrin-coated pit	3/88	70/19550	0.003881044	0.030433947	0.02083041	LDLR/SELE/SLC2A4	3
CC	GO:0019867	outer membrane	5/88	232/19550	0.003973505	0.030433947	0.02083041	PGR/BCL2/RAF1/CASP8/HK2	5
CC	GO:0030139	endocytic vesicle	6/88	336/19550	0.004100463	0.030433947	0.02083041	CHRM2/LDLR/APOB/CD163/CAV1/NOS3	6
CC	GO:0030669	clathrin-coated endocytic vesicle membrane	3/88	72/19550	0.004201257	0.030433947	0.02083041	CHRM2/LDLR/APOB	3
CC	GO:0042734	presynaptic membrane	4/88	146/19550	0.004284479	0.030433947	0.02083041	CHRM1/ADRA1A/EPHB2/HTR3A	4
CC	GO:0070821	tertiary granule membrane	3/88	73/19550	0.004367203	0.030433947	0.02083041	PLAU/MGAM/OLR1	3
CC	GO:0099060	integral component of postsynaptic specialization membrane	3/88	75/19550	0.004710912	0.031834348	0.021788909	CHRM1/GABRA1/ADRA2C	3
CC	GO:0098948	intrinsic component of postsynaptic specialization membrane	3/88	78/19550	0.005256412	0.034475879	0.023596896	CHRM1/GABRA1/ADRA2C	3
CC	GO:0070820	tertiary granule	4/88	164/19550	0.006447346	0.040483332	0.027708676	PLAU/MGAM/CTSD/OLR1	4
CC	GO:0034364	high-density lipoprotein particle	2/88	27/19550	0.006535426	0.040483332	0.027708676	APOB/PON1	2
CC	GO:0101031	chaperone complex	2/88	29/19550	0.007515592	0.045296678	0.031003155	HSF1/PSMG1	2
CC	GO:0005902	microvillus	3/88	91/19550	0.008050048	0.04602976	0.03150491	MTTP/VCAM1/AKR1B1	3
CC	GO:0045334	clathrin-coated endocytic vesicle	3/88	91/19550	0.008050048	0.04602976	0.03150491	CHRM2/LDLR/APOB	3
CC	GO:0030662	coated vesicle membrane	4/88	181/19550	0.009063344	0.050528142	0.034583812	CHRM2/LDLR/APOB/SREBF1	4
CC	GO:0101002	ficolin-1-rich granule	4/88	185/19550	0.009765962	0.053117304	0.036355955	GSTP1/MGAM/ALOX5/CTSD	4
CC	GO:0016605	PML body	3/88	103/19550	0.011276031	0.058601284	0.040109447	RB1/CHEK2/HSF1	3
CC	GO:0030135	coated vesicle	5/88	299/19550	0.011299799	0.058601284	0.040109447	CHRM2/LDLR/APOB/SREBF1/SLC2A4	5
CC	GO:0009897	external side of plasma membrane	6/88	421/19550	0.011847259	0.058862951	0.040288544	LDLR/ICAM1/VCAM1/CD163/SELE/SLC2A4	6
CC	GO:0030136	clathrin-coated vesicle	4/88	196/19550	0.011878174	0.058862951	0.040288544	CHRM2/LDLR/APOB/SLC2A4	4
CC	GO:0062023	collagen-containing extracellular matrix	6/88	425/19550	0.012367047	0.059314357	0.040597506	ACHE/ICAM1/F7/TIMP1/COL3A1/CTSD	6
CC	GO:0032993	protein-DNA complex	4/88	199/19550	0.012501232	0.059314357	0.040597506	ESR1/FOS/NFE2L2/PARP1	4
CC	GO:0034774	secretory granule lumen	5/88	322/19550	0.01515017	0.069344189	0.04746239	GSTP1/TIMP1/ALOX5/CTSD/IGF2	5
CC	GO:0030665	clathrin-coated vesicle membrane	3/88	116/19550	0.015501824	0.069344189	0.04746239	CHRM2/LDLR/APOB	3
CC	GO:0060205	cytoplasmic vesicle lumen	5/88	325/19550	0.015709769	0.069344189	0.04746239	GSTP1/TIMP1/ALOX5/CTSD/IGF2	5
CC	GO:0099634	postsynaptic specialization membrane	3/88	117/19550	0.015858985	0.069344189	0.04746239	CHRM1/GABRA1/ADRA2C	3
MF	GO:0004879	nuclear receptor activity	11/88	52/18368	8.23E-16	1.56E-13	1.05E-13	PGR/AR/NR3C2/ESR1/PPARG/SREBF1/ESR2/AHR/NR1I3/RXRG/NR3C1	11
MF	GO:0098531	ligand-activated transcription factor activity	11/88	52/18368	8.23E-16	1.56E-13	1.05E-13	PGR/AR/NR3C2/ESR1/PPARG/SREBF1/ESR2/AHR/NR1I3/RXRG/NR3C1	11
MF	GO:0140297	DNA-binding transcription factor binding	18/88	394/18368	3.85E-13	4.88E-11	3.29E-11	AR/ESR1/RELA/BCL2/PPARG/GSK3B/FOS/RB1/ELK1/NFKBIA/HIF1A/RUNX1T1/MYC/HSPB1/NFE2L2/PARP1/HSF1/RUNX2	18
MF	GO:0061629	RNA polymerase II-specific DNA-binding transcription factor binding	14/88	299/18368	1.48E-10	1.40E-08	9.46E-09	AR/ESR1/RELA/PPARG/GSK3B/FOS/RB1/ELK1/NFKBIA/HIF1A/HSPB1/NFE2L2/PARP1/HSF1	14
MF	GO:0003707	steroid hormone receptor activity	6/88	24/18368	1.28E-09	9.71E-08	6.53E-08	PGR/NR3C2/ESR1/ESR2/RXRG/NR3C1	6
MF	GO:0001223	transcription coactivator binding	6/88	32/18368	8.34E-09	5.28E-07	3.56E-07	PGR/AR/ESR1/RELA/HIF1A/AHR	6
MF	GO:0005496	steroid binding	8/88	100/18368	2.61E-08	1.34E-06	9.03E-07	PGR/AR/NR3C2/ESR1/ESR2/CYP3A4/CAV1/NR3C1	8
MF	GO:0001228	DNA-binding transcription activator activity, RNA polymerase II-specific	14/88	450/18368	2.82E-08	1.34E-06	9.03E-07	PGR/AR/ESR1/RELA/SREBF1/FOS/ELK1/HIF1A/MYC/NFE2L2/NR1I3/RUNX2/IRF1/NR3C1	14
MF	GO:0001216	DNA-binding transcription activator activity	14/88	456/18368	3.33E-08	1.41E-06	9.47E-07	PGR/AR/ESR1/RELA/SREBF1/FOS/ELK1/HIF1A/MYC/NFE2L2/NR1I3/RUNX2/IRF1/NR3C1	14
MF	GO:0001221	transcription coregulator binding	7/88	78/18368	9.12E-08	3.46E-06	2.33E-06	PGR/AR/ESR1/RELA/HIF1A/NFE2L2/AHR	7
MF	GO:0097199	cysteine-type endopeptidase activity involved in apoptotic signaling pathway	4/88	10/18368	1.01E-07	3.49E-06	2.35E-06	CASP3/CASP9/CASP8/CASP1	4
MF	GO:0097153	cysteine-type endopeptidase activity involved in apoptotic process	4/88	15/18368	6.45E-07	2.04E-05	1.37E-05	CASP3/CASP9/CASP8/CASP1	4
MF	GO:0051879	Hsp90 protein binding	5/88	44/18368	2.11E-06	6.17E-05	4.15E-05	CYP1A1/HIF1A/AHR/HSF1/NR3C1	5
MF	GO:0008227	G protein-coupled amine receptor activity	5/88	51/18368	4.44E-06	0.000120612	8.12E-05	CHRM3/CHRM1/ADRA1A/CHRM2/ADRA2C	5
MF	GO:0099528	G protein-coupled neurotransmitter receptor activity	3/88	10/18368	1.24E-05	0.000315278	0.000212223	CHRM3/CHRM1/CHRM2	3
MF	GO:0044389	ubiquitin-like protein ligase binding	9/88	316/18368	2.04E-05	0.000485515	0.000326815	RELA/BCL2/GSK3B/CASP8/RB1/NFKBIA/HIF1A/CCNB1/CHEK2	9
MF	GO:0046982	protein heterodimerization activity	9/88	328/18368	2.74E-05	0.00061255	0.000412326	ADRA1A/BCL2/MTTP/ADRA2C/HIF1A/CAV1/AHR/HSF1/IKBKB	9
MF	GO:0002020	protease binding	6/88	135/18368	4.66E-05	0.000958102	0.000644927	BCL2/CASP3/LDLR/GSK3B/TIMP1/COL3A1	6
MF	GO:0001046	core promoter sequence-specific DNA binding	4/88	42/18368	4.79E-05	0.000958102	0.000644927	RELA/FOS/MYC/NR3C1	4
MF	GO:0016709	oxidoreductase activity, acting on paired donors, with incorporation or reduction of molecular oxygen, NAD(P)H as one donor, and incorporation of one atom of oxygen	4/88	43/18368	5.26E-05	0.000999893	0.000673058	AKR1C1/CYP1A1/CYP3A4/NOS3	4
MF	GO:0140296	general transcription initiation factor binding	4/88	46/18368	6.88E-05	0.001245486	0.000838374	AR/ESR1/RELA/AHR	4
MF	GO:0070888	E-box binding	4/88	48/18368	8.15E-05	0.001407292	0.000947291	PPARG/HIF1A/MYC/AHR	4
MF	GO:0031625	ubiquitin protein ligase binding	8/88	297/18368	8.92E-05	0.001473051	0.000991555	RELA/BCL2/GSK3B/CASP8/RB1/NFKBIA/HIF1A/CHEK2	8
MF	GO:0001091	RNA polymerase II general transcription initiation factor binding	3/88	20/18368	0.000114197	0.001808127	0.001217105	AR/ESR1/AHR	3
MF	GO:0004497	monooxygenase activity	5/88	102/18368	0.000130091	0.001977383	0.001331036	AKR1C1/CYP1A1/CYP3A4/NOS3/CYP1B1	5
MF	GO:0042277	peptide binding	8/88	321/18368	0.000152365	0.002156165	0.00145138	ACHE/RELA/LDLR/PPARG/EPHB2/NFKBIA/NPEPPS/GSTM1	8
MF	GO:0015464	acetylcholine receptor activity	3/88	22/18368	0.000153201	0.002156165	0.00145138	CHRM3/CHRM1/CHRM2	3
MF	GO:0016705	oxidoreductase activity, acting on paired donors, with incorporation or reduction of molecular oxygen	6/88	170/18368	0.000166549	0.002260304	0.001521479	PTGS1/AKR1C1/CYP1A1/CYP3A4/NOS3/CYP1B1	6
MF	GO:0070412	R-SMAD binding	3/88	23/18368	0.000175572	0.002300599	0.001548603	PPARG/FOS/PARP1	3
MF	GO:0030594	neurotransmitter receptor activity	5/88	111/18368	0.000193537	0.002451466	0.001650156	CHRM3/CHRM1/CHRM2/GABRA1/HTR3A	5
MF	GO:0098960	postsynaptic neurotransmitter receptor activity	4/88	62/18368	0.00022196	0.002688993	0.001810042	CHRM3/CHRM1/CHRM2/GABRA1	4
MF	GO:0070330	aromatase activity	3/88	25/18368	0.000226442	0.002688993	0.001810042	CYP1A1/CYP3A4/CYP1B1	3
MF	GO:0004197	cysteine-type endopeptidase activity	5/88	119/18368	0.000267652	0.003082048	0.00207462	CASP3/CASP9/CASP8/CTSD/CASP1	5
MF	GO:0051059	NF-kappaB binding	3/88	29/18368	0.0003548	0.003965409	0.002669236	RELA/GSK3B/NFKBIA	3
MF	GO:0031072	heat shock protein binding	5/88	129/18368	0.000388531	0.004218336	0.002839489	CYP1A1/HIF1A/AHR/HSF1/NR3C1	5
MF	GO:0020037	heme binding	5/88	139/18368	0.000546744	0.005564357	0.003745537	PTGS1/CYP1A1/CYP3A4/NOS3/CYP1B1	5
MF	GO:0004993	G protein-coupled serotonin receptor activity	3/88	34/18368	0.000571079	0.005564357	0.003745537	CHRM3/CHRM1/CHRM2	3
MF	GO:0016248	channel inhibitor activity	3/88	34/18368	0.000571079	0.005564357	0.003745537	BCL2/CAV1/RASA1	3
MF	GO:0099589	serotonin receptor activity	3/88	34/18368	0.000571079	0.005564357	0.003745537	CHRM3/CHRM1/CHRM2	3
MF	GO:0005178	integrin binding	5/88	144/18368	0.000641967	0.006098685	0.004105209	ICAM1/VCAM1/PRKCA/COL3A1/IGF2	5
MF	GO:0033218	amide binding	8/88	400/18368	0.00066391	0.006153311	0.00414198	ACHE/RELA/LDLR/PPARG/EPHB2/NFKBIA/NPEPPS/GSTM1	8
MF	GO:0046906	tetrapyrrole binding	5/88	149/18368	0.000749118	0.006777731	0.004562295	PTGS1/CYP1A1/CYP3A4/NOS3/CYP1B1	5
MF	GO:0008395	steroid hydroxylase activity	3/88	38/18368	0.000794032	0.007017029	0.004723374	CYP1A1/CYP3A4/CYP1B1	3
MF	GO:0051117	ATPase binding	4/88	89/18368	0.00088064	0.007605523	0.005119507	PGR/AR/ESR1/CAV1	4
MF	GO:0016712	oxidoreductase activity, acting on paired donors, with incorporation or reduction of molecular oxygen, reduced flavin or flavoprotein as one donor, and incorporation of one atom of oxygen	3/88	40/18368	0.000923547	0.007798838	0.005249633	CYP1A1/CYP3A4/CYP1B1	3
MF	GO:0004955	prostaglandin receptor activity	2/88	10/18368	0.000996013	0.00822793	0.005538468	PPARG/PTGER3	2
MF	GO:0004954	prostanoid receptor activity	2/88	11/18368	0.001213559	0.009811755	0.006604589	PPARG/PTGER3	2
MF	GO:0004032	alditol:NADP+ 1-oxidoreductase activity	2/88	12/18368	0.001451739	0.011033219	0.007426793	AKR1C1/AKR1B1	2
MF	GO:0042166	acetylcholine binding	2/88	12/18368	0.001451739	0.011033219	0.007426793	CHRM3/ACHE	2
MF	GO:0097677	STAT family protein binding	2/88	12/18368	0.001451739	0.011033219	0.007426793	PPARG/HSF1	2
MF	GO:0031406	carboxylic acid binding	5/88	176/18368	0.001573888	0.011727011	0.007893805	PPARG/GSTP1/AKR1C1/SELE/NOS3	5
MF	GO:0008234	cysteine-type peptidase activity	5/88	190/18368	0.002199744	0.016075053	0.010820604	CASP3/CASP9/CASP8/CTSD/CASP1	5
MF	GO:0004953	icosanoid receptor activity	2/88	15/18368	0.002288107	0.01610149	0.010838399	PPARG/PTGER3	2
MF	GO:0005041	low-density lipoprotein particle receptor activity	2/88	15/18368	0.002288107	0.01610149	0.010838399	LDLR/OLR1	2
MF	GO:0030169	low-density lipoprotein particle binding	2/88	17/18368	0.002945256	0.019985667	0.013452956	LDLR/CRP	2
MF	GO:0042165	neurotransmitter binding	2/88	17/18368	0.002945256	0.019985667	0.013452956	CHRM3/ACHE	2
MF	GO:0043621	protein self-association	3/88	61/18368	0.00312939	0.020862599	0.014043245	ACHE/PPARG/HSF1	3
MF	GO:0042826	histone deacetylase binding	4/88	127/18368	0.003248168	0.020919788	0.014081741	RELA/MAPK8/HIF1A/PARP1	4
MF	GO:0030228	lipoprotein particle receptor activity	2/88	18/18368	0.003303124	0.020919788	0.014081741	LDLR/OLR1	2
MF	GO:0047834	D-threo-aldose 1-dehydrogenase activity	2/88	18/18368	0.003303124	0.020919788	0.014081741	AKR1C1/AKR1B1	2
MF	GO:0000979	RNA polymerase II core promoter sequence-specific DNA binding	2/88	20/18368	0.004076498	0.02500903	0.016834333	RELA/FOS	2
MF	GO:0097110	scaffold protein binding	3/88	67/18368	0.004080421	0.02500903	0.016834333	CD163/CASP8/IKBKB	3
MF	GO:0005123	death receptor binding	2/88	21/18368	0.004491627	0.026570262	0.017885246	CASP3/CASP8	2
MF	GO:0004175	endopeptidase activity	7/88	430/18368	0.004574916	0.026570262	0.017885246	CASP3/F7/CASP9/CASP8/PLAU/CTSD/CASP1	7
MF	GO:0001098	basal transcription machinery binding	3/88	70/18368	0.004614835	0.026570262	0.017885246	AR/ESR1/AHR	3
MF	GO:0001099	basal RNA polymerase II transcription machinery binding	3/88	70/18368	0.004614835	0.026570262	0.017885246	AR/ESR1/AHR	3
MF	GO:0008106	alcohol dehydrogenase (NADP+) activity	2/88	22/18368	0.00492547	0.027524684	0.018527696	AKR1C1/AKR1B1	2
MF	GO:0120020	cholesterol transfer activity	2/88	22/18368	0.00492547	0.027524684	0.018527696	MTTP/APOB	2
MF	GO:0016922	nuclear receptor binding	4/88	144/18368	0.005077979	0.027615941	0.018589123	ESR1/PPARG/HIF1A/PARP1	4
MF	GO:0033293	monocarboxylic acid binding	3/88	73/18368	0.00518972	0.027615941	0.018589123	PPARG/GSTP1/AKR1C1	3
MF	GO:0019207	kinase regulator activity	5/88	233/18368	0.005251068	0.027615941	0.018589123	CASP3/GSTP1/HSPB1/CCNB1/IGF2	5
MF	GO:0017025	TBP-class protein binding	2/88	23/18368	0.005377841	0.027615941	0.018589123	ESR1/AHR	2
MF	GO:0050750	low-density lipoprotein particle receptor binding	2/88	23/18368	0.005377841	0.027615941	0.018589123	APOB/CRP	2
MF	GO:0120015	sterol transfer activity	2/88	23/18368	0.005377841	0.027615941	0.018589123	MTTP/APOB	2
MF	GO:0005506	iron ion binding	4/88	151/18368	0.005998543	0.030103028	0.020263257	CYP1A1/CYP3A4/CYP1B1/ALOX5	4
MF	GO:0038024	cargo receptor activity	3/88	77/18368	0.006020606	0.030103028	0.020263257	LDLR/CD163/OLR1	3
MF	GO:0046332	SMAD binding	3/88	79/18368	0.006464145	0.031900975	0.021473509	PPARG/FOS/PARP1	3
MF	GO:0004364	glutathione transferase activity	2/88	26/18368	0.006844299	0.032921946	0.022160756	GSTP1/GSTM1	2
MF	GO:0004435	phosphatidylinositol phospholipase C activity	2/88	26/18368	0.006844299	0.032921946	0.022160756	CHRM3/CHRM1	2
MF	GO:0004190	aspartic-type endopeptidase activity	2/88	27/18368	0.007368964	0.034956703	0.023530412	CASP3/CTSD	2
MF	GO:0001540	amyloid-beta binding	3/88	84/18368	0.007656592	0.034956703	0.023530412	ACHE/LDLR/EPHB2	3
MF	GO:0106310	protein serine kinase activity	6/88	360/18368	0.007661067	0.034956703	0.023530412	GSK3B/RAF1/MAPK8/PRKCA/CHEK2/IKBKB	6
MF	GO:0008013	beta-catenin binding	3/88	85/18368	0.007909602	0.034956703	0.023530412	AR/ESR1/GSK3B	3
MF	GO:0004629	phospholipase C activity	2/88	28/18368	0.007911254	0.034956703	0.023530412	CHRM3/CHRM1	2
MF	GO:0070001	aspartic-type peptidase activity	2/88	28/18368	0.007911254	0.034956703	0.023530412	CASP3/CTSD	2
MF	GO:0070325	lipoprotein particle receptor binding	2/88	28/18368	0.007911254	0.034956703	0.023530412	APOB/CRP	2
MF	GO:0016209	antioxidant activity	3/88	86/18368	0.008167505	0.035674158	0.024013353	PTGS1/GSTP1/NQO1	3
MF	GO:0004033	aldo-keto reductase (NADP) activity	2/88	29/18368	0.008470991	0.036168277	0.024345959	AKR1C1/AKR1B1	2
MF	GO:0016628	oxidoreductase activity, acting on the CH-CH group of donors, NAD or NADP as acceptor	2/88	29/18368	0.008470991	0.036168277	0.024345959	AKR1C1/AKR1B1	2
MF	GO:0071813	lipoprotein particle binding	2/88	31/18368	0.009642107	0.040263745	0.027102743	LDLR/CRP	2
MF	GO:0071814	protein-lipid complex binding	2/88	31/18368	0.009642107	0.040263745	0.027102743	LDLR/CRP	2
MF	GO:0004674	protein serine/threonine kinase activity	6/88	386/18368	0.010584663	0.043719258	0.029428753	GSK3B/RAF1/MAPK8/PRKCA/CHEK2/IKBKB	6
MF	GO:0008200	ion channel inhibitor activity	2/88	33/18368	0.010880922	0.044459683	0.029927155	CAV1/RASA1	2
MF	GO:0030291	protein serine/threonine kinase inhibitor activity	2/88	34/18368	0.011525288	0.046591588	0.031362205	CASP3/HSPB1	2
MF	GO:0015248	sterol transporter activity	2/88	36/18368	0.012863086	0.050916382	0.034273354	MTTP/APOB	2
MF	GO:0042805	actinin binding	2/88	36/18368	0.012863086	0.050916382	0.034273354	RELA/PPARG	2
MF	GO:0005504	fatty acid binding	2/88	39/18368	0.014989946	0.058124282	0.039125209	PPARG/GSTP1	2
MF	GO:0019825	oxygen binding	2/88	39/18368	0.014989946	0.058124282	0.039125209	CYP1A1/CYP3A4	2
MF	GO:0043028	cysteine-type endopeptidase regulator activity involved in apoptotic process	2/88	40/18368	0.015730283	0.060305826	0.040593673	BIRC5/CASP1	2
MF	GO:0008047	enzyme activator activity	3/88	110/18368	0.015869954	0.060305826	0.040593673	CASP3/RAF1/CASP9	3
MF	GO:0030331	estrogen receptor binding	2/88	41/18368	0.01648604	0.061594438	0.041461076	ESR1/PARP1	2
MF	GO:0001227	DNA-binding transcription repressor activity, RNA polymerase II-specific	5/88	310/18368	0.016646757	0.061594438	0.041461076	RELA/PPARG/MYC/HSF1/NR3C1	5
MF	GO:0019887	protein kinase regulator activity	4/88	204/18368	0.016695334	0.061594438	0.041461076	CASP3/HSPB1/CCNB1/IGF2	4
MF	GO:0001217	DNA-binding transcription repressor activity	5/88	313/18368	0.017281452	0.063143767	0.042503976	RELA/PPARG/MYC/HSF1/NR3C1	5
MF	GO:0016504	peptidase activator activity	2/88	43/18368	0.01804317	0.065299093	0.043954791	CAV1/CASP1	2
