# Supplementary material for: Network pharmacology-based and experimental identification of the effects of Renshen Yangrong decoction on myocardial infarction
Source: Front Pharmacol. 2022 Oct 25;13:1010036. doi: 10.3389/fphar.2022.1010036 (PMC9641366; doi:10.3389/fphar.2022.1010036)
Supplement: Supplementary file 3 [file Table3.XLS]

Supplementary Table3. The results of KEGG enrichment analysis
ID	Description	GeneRatio	BgRatio	pvalue	p.adjust	qvalue	geneID	Count
hsa05417	Lipid and atherosclerosis	24/83	215/8157	4.10E-19	9.64E-17	4.67E-17	RELA/BCL2/CASP3/LDLR/PPARG/APOB/ICAM1/VCAM1/GSK3B/CYP1A1/CASP9/MAPK8/CASP8/PRKCA/FOS/IL6/NFKBIA/SELE/NOS3/NFE2L2/OLR1/IKBKB/RXRG/CASP1	24
hsa05207	Chemical carcinogenesis - receptor activation	19/83	212/8157	2.01E-13	2.36E-11	1.14E-11	PGR/AR/ESR1/RELA/BCL2/ESR2/RAF1/CYP1A1/PRKCA/FOS/RB1/CYP3A4/MYC/BIRC5/CYP1B1/AHR/NR1I3/GSTM1/RXRG	19
hsa05161	Hepatitis B	16/83	162/8157	4.56E-12	3.57E-10	1.73E-10	RELA/BCL2/CASP3/RAF1/CASP9/MAPK8/CASP8/PRKCA/FOS/RB1/IL6/ELK1/NFKBIA/MYC/BIRC5/IKBKB	16
hsa05418	Fluid shear stress and atherosclerosis	14/83	139/8157	8.73E-11	5.13E-09	2.48E-09	RELA/BCL2/GSTP1/ICAM1/VCAM1/MAPK8/FOS/CAV1/SELE/NOS3/NFE2L2/NQO1/GSTM1/IKBKB	14
hsa05167	Kaposi sarcoma-associated herpesvirus infection	15/83	194/8157	7.55E-10	3.31E-08	1.60E-08	RELA/CASP3/ICAM1/GSK3B/RAF1/CASP9/MAPK8/CASP8/FOS/RB1/IL6/NFKBIA/HIF1A/MYC/IKBKB	15
hsa04210	Apoptosis	13/83	136/8157	8.45E-10	3.31E-08	1.60E-08	RELA/BCL2/CASP3/RAF1/CASP9/MAPK8/CASP8/FOS/NFKBIA/BIRC5/PARP1/CTSD/IKBKB	13
hsa04668	TNF signaling pathway	12/83	112/8157	1.06E-09	3.55E-08	1.72E-08	RELA/CASP3/ICAM1/VCAM1/MAPK8/CASP8/FOS/IL6/NFKBIA/SELE/IRF1/IKBKB	12
hsa05215	Prostate cancer	11/83	97/8157	3.01E-09	8.84E-08	4.28E-08	AR/RELA/BCL2/GSTP1/GSK3B/RAF1/CASP9/PLAU/RB1/NFKBIA/IKBKB	11
hsa04933	AGE-RAGE signaling pathway in diabetic complications	11/83	100/8157	4.18E-09	1.09E-07	5.28E-08	RELA/BCL2/CASP3/ICAM1/VCAM1/MAPK8/PRKCA/IL6/SELE/NOS3/COL3A1	11
hsa05208	Chemical carcinogenesis - reactive oxygen species	14/83	223/8157	4.31E-08	1.01E-06	4.90E-07	RELA/AKR1C1/RAF1/CYP1A1/MAPK8/FOS/NFKBIA/HIF1A/CYP1B1/NFE2L2/NQO1/AHR/GSTM1/IKBKB	14
hsa05163	Human cytomegalovirus infection	14/83	225/8157	4.83E-08	1.03E-06	4.99E-07	RELA/CASP3/GSK3B/RAF1/CASP9/CASP8/PRKCA/RB1/IL6/ELK1/NFKBIA/MYC/PTGER3/IKBKB	14
hsa05134	Legionellosis	8/83	57/8157	9.00E-08	1.76E-06	8.52E-07	RELA/CASP3/CASP9/CASP8/IL6/NFKBIA/HSF1/CASP1	8
hsa05162	Measles	11/83	139/8157	1.34E-07	2.42E-06	1.17E-06	RELA/BCL2/CASP3/GSK3B/CASP9/MAPK8/CASP8/FOS/IL6/NFKBIA/IKBKB	11
hsa04936	Alcoholic liver disease	11/83	142/8157	1.67E-07	2.62E-06	1.27E-06	RELA/CASP3/SREBF1/GSK3B/MAPK8/CASP8/ADH1B/IL6/NFKBIA/ACACA/IKBKB	11
hsa05145	Toxoplasmosis	10/83	112/8157	1.67E-07	2.62E-06	1.27E-06	RELA/BCL2/CASP3/LDLR/CASP9/MAPK8/CASP8/NFKBIA/ALOX5/IKBKB	10
hsa05210	Colorectal cancer	9/83	86/8157	1.83E-07	2.69E-06	1.30E-06	BCL2/CASP3/GSK3B/RAF1/CASP9/MAPK8/FOS/MYC/BIRC5	9
hsa05222	Small cell lung cancer	9/83	92/8157	3.29E-07	4.55E-06	2.20E-06	RELA/BCL2/CASP3/CASP9/RB1/NFKBIA/MYC/IKBKB/RXRG	9
hsa04657	IL-17 signaling pathway	9/83	94/8157	3.96E-07	5.18E-06	2.50E-06	RELA/CASP3/GSK3B/MAPK8/CASP8/FOS/IL6/NFKBIA/IKBKB	9
hsa04917	Prolactin signaling pathway	8/83	70/8157	4.62E-07	5.44E-06	2.63E-06	ESR1/RELA/ESR2/GSK3B/RAF1/MAPK8/FOS/IRF1	8
hsa05160	Hepatitis C	11/83	157/8157	4.63E-07	5.44E-06	2.63E-06	RELA/CASP3/LDLR/GSK3B/RAF1/CASP9/CASP8/RB1/NFKBIA/MYC/IKBKB	11
hsa04215	Apoptosis - multiple species	6/83	32/8157	6.78E-07	7.59E-06	3.67E-06	BCL2/CASP3/CASP9/MAPK8/CASP8/BIRC5	6
hsa05169	Epstein-Barr virus infection	12/83	202/8157	7.95E-07	8.49E-06	4.11E-06	RELA/BCL2/CASP3/ICAM1/CASP9/MAPK8/CASP8/RB1/IL6/NFKBIA/MYC/IKBKB	12
hsa05225	Hepatocellular carcinoma	11/83	168/8157	9.13E-07	9.24E-06	4.47E-06	GSTP1/GSK3B/RAF1/PRKCA/RB1/ELK1/MYC/NFE2L2/NQO1/IGF2/GSTM1	11
hsa04625	C-type lectin receptor signaling pathway	9/83	104/8157	9.43E-07	9.24E-06	4.47E-06	RELA/RAF1/MAPK8/CASP8/IL6/NFKBIA/IRF1/IKBKB/CASP1	9
hsa05164	Influenza A	11/83	171/8157	1.09E-06	1.02E-05	4.95E-06	RELA/CASP3/ICAM1/RAF1/CASP9/CASP8/PRKCA/IL6/NFKBIA/IKBKB/CASP1	11
hsa04659	Th17 cell differentiation	9/83	108/8157	1.30E-06	1.12E-05	5.40E-06	RELA/MAPK8/FOS/IL6/NFKBIA/HIF1A/AHR/IKBKB/RXRG	9
hsa04931	Insulin resistance	9/83	108/8157	1.30E-06	1.12E-05	5.40E-06	RELA/SREBF1/GSK3B/MAPK8/IL6/NFKBIA/NOS3/SLC2A4/IKBKB	9
hsa05170	Human immunodeficiency virus 1 infection	12/83	212/8157	1.33E-06	1.12E-05	5.40E-06	RELA/BCL2/CASP3/RAF1/CASP9/MAPK8/CASP8/PRKCA/FOS/NFKBIA/CCNB1/IKBKB	12
hsa04932	Non-alcoholic fatty liver disease	10/83	155/8157	3.40E-06	2.75E-05	1.33E-05	RELA/CASP3/PPARG/SREBF1/GSK3B/MAPK8/CASP8/FOS/IL6/IKBKB	10
hsa05132	Salmonella infection	12/83	249/8157	7.10E-06	5.56E-05	2.69E-05	RELA/BCL2/CASP3/RAF1/MAPK8/CASP8/FOS/IL6/NFKBIA/MYC/IKBKB/CASP1	12
hsa01524	Platinum drug resistance	7/83	73/8157	8.29E-06	6.09E-05	2.94E-05	BCL2/CASP3/GSTP1/CASP9/CASP8/BIRC5/GSTM1	7
hsa04115	p53 signaling pathway	7/83	73/8157	8.29E-06	6.09E-05	2.94E-05	BCL2/CASP3/CASP9/CASP8/CCNB1/CHEK2/IGFBP3	7
hsa04910	Insulin signaling pathway	9/83	137/8157	9.37E-06	6.59E-05	3.19E-05	SREBF1/GSK3B/RAF1/MAPK8/ELK1/ACACA/SLC2A4/HK2/IKBKB	9
hsa04064	NF-kappa B signaling pathway	8/83	104/8157	9.53E-06	6.59E-05	3.19E-05	RELA/BCL2/ICAM1/VCAM1/PLAU/NFKBIA/PARP1/IKBKB	8
hsa05133	Pertussis	7/83	76/8157	1.09E-05	7.29E-05	3.52E-05	RELA/CASP3/MAPK8/FOS/IL6/IRF1/CASP1	7
hsa00980	Metabolism of xenobiotics by cytochrome P450	7/83	78/8157	1.29E-05	8.42E-05	4.07E-05	GSTP1/AKR1C1/CYP1A1/ADH1B/CYP3A4/CYP1B1/GSTM1	7
hsa04066	HIF-1 signaling pathway	8/83	109/8157	1.35E-05	8.44E-05	4.08E-05	RELA/BCL2/TIMP1/PRKCA/IL6/HIF1A/NOS3/HK2	8
hsa05166	Human T-cell leukemia virus 1 infection	11/83	222/8157	1.37E-05	8.44E-05	4.08E-05	RELA/ICAM1/MAPK8/FOS/RB1/IL6/ELK1/NFKBIA/MYC/CHEK2/IKBKB	11
hsa04071	Sphingolipid signaling pathway	8/83	119/8157	2.57E-05	0.000154591	7.48E-05	RELA/BCL2/ABCC1/RAF1/MAPK8/PRKCA/NOS3/CTSD	8
hsa05130	Pathogenic Escherichia coli infection	10/83	197/8157	2.82E-05	0.000165718	8.02E-05	RELA/CASP3/CASP9/MAPK8/CASP8/FOS/IL6/NFKBIA/IKBKB/CASP1	10
hsa04919	Thyroid hormone signaling pathway	8/83	121/8157	2.90E-05	0.000165959	8.03E-05	ESR1/GSK3B/RAF1/CASP9/PRKCA/HIF1A/MYC/RXRG	8
hsa05143	African trypanosomiasis	5/83	37/8157	3.26E-05	0.000182451	8.83E-05	ICAM1/VCAM1/PRKCA/IL6/SELE	5
hsa04010	MAPK signaling pathway	12/83	294/8157	3.76E-05	0.000205323	9.93E-05	RELA/CASP3/RAF1/MAPK8/PRKCA/FOS/ELK1/MYC/HSPB1/IGF2/RASA1/IKBKB	12
hsa05205	Proteoglycans in cancer	10/83	205/8157	3.97E-05	0.000211959	0.000102538	ESR1/CASP3/RAF1/PRKCA/PLAU/ELK1/HIF1A/CAV1/MYC/IGF2	10
hsa04926	Relaxin signaling pathway	8/83	129/8157	4.59E-05	0.000239869	0.000116039	RELA/RAF1/MAPK8/PRKCA/FOS/NFKBIA/NOS3/COL3A1	8
hsa04151	PI3K-Akt signaling pathway	13/83	354/8157	5.22E-05	0.000266514	0.00012893	CHRM1/CHRM2/RELA/BCL2/GSK3B/RAF1/CASP9/PRKCA/IL6/MYC/NOS3/IGF2/IKBKB	13
hsa01522	Endocrine resistance	7/83	98/8157	5.74E-05	0.000286845	0.000138765	ESR1/BCL2/ESR2/RAF1/MAPK8/FOS/RB1	7
hsa04920	Adipocytokine signaling pathway	6/83	69/8157	6.65E-05	0.000325392	0.000157413	RELA/MAPK8/NFKBIA/SLC2A4/IKBKB/RXRG	6
hsa05135	Yersinia infection	8/83	137/8157	7.05E-05	0.000338246	0.000163631	RELA/GSK3B/MAPK8/FOS/IL6/NFKBIA/IKBKB/CASP1	8
hsa05142	Chagas disease	7/83	102/8157	7.41E-05	0.00034216	0.000165524	RELA/MAPK8/CASP8/FOS/IL6/NFKBIA/IKBKB	7
hsa04915	Estrogen signaling pathway	8/83	138/8157	7.43E-05	0.00034216	0.000165524	PGR/ESR1/BCL2/ESR2/RAF1/FOS/NOS3/CTSD	8
hsa05152	Tuberculosis	9/83	180/8157	8.20E-05	0.000361239	0.000174754	RELA/BCL2/CASP3/RAF1/CASP9/MAPK8/CASP8/IL6/CTSD	9
hsa04620	Toll-like receptor signaling pathway	7/83	104/8157	8.39E-05	0.000361239	0.000174754	RELA/MAPK8/CASP8/FOS/IL6/NFKBIA/IKBKB	7
hsa04660	T cell receptor signaling pathway	7/83	104/8157	8.39E-05	0.000361239	0.000174754	RELA/GSK3B/RAF1/MAPK8/FOS/NFKBIA/IKBKB	7
hsa05223	Non-small cell lung cancer	6/83	72/8157	8.45E-05	0.000361239	0.000174754	RAF1/CASP9/PRKCA/RB1/RASSF1/RXRG	6
hsa05212	Pancreatic cancer	6/83	76/8157	0.000114534	0.000469229	0.000226996	RELA/RAF1/CASP9/MAPK8/RB1/IKBKB	6
hsa05220	Chronic myeloid leukemia	6/83	76/8157	0.000114534	0.000469229	0.000226996	RELA/RAF1/RB1/NFKBIA/MYC/IKBKB	6
hsa05224	Breast cancer	8/83	147/8157	0.00011581	0.000469229	0.000226996	PGR/ESR1/ESR2/GSK3B/RAF1/FOS/RB1/MYC	8
hsa05202	Transcriptional misregulation in cancer	9/83	193/8157	0.000139859	0.00055495	0.000268464	RELA/PPARG/PLAU/IL6/RUNX1T1/MYC/RUNX2/IGFBP3/RXRG	9
hsa04725	Cholinergic synapse	7/83	113/8157	0.000141689	0.00055495	0.000268464	CHRM3/CHRM1/ACHE/CHRM2/BCL2/PRKCA/FOS	7
hsa04662	B cell receptor signaling pathway	6/83	82/8157	0.000174762	0.000663341	0.0003209	RELA/GSK3B/RAF1/FOS/NFKBIA/IKBKB	6
hsa04218	Cellular senescence	8/83	156/8157	0.000175009	0.000663341	0.0003209	RELA/RAF1/RB1/IL6/MYC/CCNB1/CHEK2/IGFBP3	8
hsa04722	Neurotrophin signaling pathway	7/83	119/8157	0.000195694	0.000729971	0.000353133	RELA/BCL2/GSK3B/RAF1/MAPK8/NFKBIA/IKBKB	7
hsa05415	Diabetic cardiomyopathy	9/83	203/8157	0.000204882	0.000752302	0.000363936	RELA/GSK3B/MAPK8/PRKCA/NOS3/PARP1/SLC2A4/COL3A1/CTSD	9
hsa04012	ErbB signaling pathway	6/83	85/8157	0.00021305	0.000770258	0.000372622	GSK3B/RAF1/MAPK8/PRKCA/ELK1/MYC	6
hsa01523	Antifolate resistance	4/83	30/8157	0.000223293	0.00079506	0.00038462	RELA/ABCC1/IL6/IKBKB	4
hsa05235	PD-L1 expression and PD-1 checkpoint pathway in cancer	6/83	89/8157	0.000274075	0.000961308	0.000465045	RELA/RAF1/FOS/NFKBIA/HIF1A/IKBKB	6
hsa05213	Endometrial cancer	5/83	58/8157	0.00029001	0.00100224	0.000484846	GSK3B/RAF1/CASP9/ELK1/MYC	5
hsa04370	VEGF signaling pathway	5/83	59/8157	0.000314355	0.001070628	0.00051793	RAF1/CASP9/PRKCA/NOS3/HSPB1	5
hsa05416	Viral myocarditis	5/83	60/8157	0.000340218	0.001142162	0.000552535	CASP3/ICAM1/CASP9/CASP8/CAV1	5
hsa04623	Cytosolic DNA-sensing pathway	5/83	63/8157	0.000427543	0.001415107	0.000684576	RELA/IL6/NFKBIA/IKBKB/CASP1	5
hsa04621	NOD-like receptor signaling pathway	8/83	184/8157	0.000535892	0.001749091	0.000846145	RELA/BCL2/MAPK8/CASP8/IL6/NFKBIA/IKBKB/CASP1	8
hsa05221	Acute myeloid leukemia	5/83	67/8157	0.000569083	0.001815898	0.000878464	RELA/RAF1/RUNX1T1/MYC/IKBKB	5
hsa05146	Amoebiasis	6/83	102/8157	0.000571815	0.001815898	0.000878464	RELA/CASP3/PRKCA/IL6/HSPB1/COL3A1	6
hsa04014	Ras signaling pathway	9/83	235/8157	0.000602636	0.00188826	0.00091347	RELA/RAF1/MAPK8/PRKCA/ELK1/RASSF1/IGF2/RASA1/IKBKB	9
hsa05204	Chemical carcinogenesis - DNA adducts	5/83	69/8157	0.000651809	0.002015463	0.000975006	GSTP1/CYP1A1/CYP3A4/CYP1B1/GSTM1	5
hsa04622	RIG-I-like receptor signaling pathway	5/83	70/8157	0.000696402	0.002086488	0.001009365	RELA/MAPK8/CASP8/NFKBIA/IKBKB	5
hsa05120	Epithelial cell signaling in Helicobacter pylori infection	5/83	70/8157	0.000696402	0.002086488	0.001009365	RELA/CASP3/MAPK8/NFKBIA/IKBKB	5
hsa04928	Parathyroid hormone synthesis, secretion and action	6/83	106/8157	0.000701415	0.002086488	0.001009365	BCL2/RAF1/PRKCA/FOS/RUNX2/RXRG	6
hsa05219	Bladder cancer	4/83	41/8157	0.000757917	0.002226381	0.00107704	RAF1/RB1/MYC/RASSF1	4
hsa04726	Serotonergic synapse	6/83	115/8157	0.001075955	0.003121599	0.001510113	PTGS1/CASP3/RAF1/PRKCA/HTR3A/ALOX5	6
hsa05206	MicroRNAs in cancer	10/83	310/8157	0.001127583	0.003231488	0.001563273	BCL2/CASP3/ABCC1/RAF1/PRKCA/PLAU/MYC/CYP1B1/RASSF1/IKBKB	10
hsa04930	Type II diabetes mellitus	4/83	46/8157	0.001175113	0.003327126	0.001609539	MAPK8/SLC2A4/HK2/IKBKB	4
hsa01521	EGFR tyrosine kinase inhibitor resistance	5/83	79/8157	0.001207504	0.003378135	0.001634216	BCL2/GSK3B/RAF1/PRKCA/IL6	5
hsa04935	Growth hormone synthesis, secretion and action	6/83	119/8157	0.001284874	0.003552299	0.001718469	GSK3B/RAF1/MAPK8/PRKCA/FOS/IGFBP3	6
hsa05144	Malaria	4/83	50/8157	0.001608109	0.004394251	0.002125774	ICAM1/VCAM1/IL6/SELE	4
hsa05010	Alzheimer disease	11/83	384/8157	0.001659486	0.00448252	0.002168475	CHRM3/CHRM1/RELA/CASP3/GSK3B/RAF1/CASP9/MAPK8/CASP8/IL6/IKBKB	11
hsa04913	Ovarian steroidogenesis	4/83	51/8157	0.001731592	0.004624136	0.002236984	LDLR/CYP1A1/CYP1B1/ALOX5	4
hsa04024	cAMP signaling pathway	8/83	221/8157	0.001759265	0.00464525	0.002247198	CHRM1/CHRM2/RELA/RAF1/MAPK8/FOS/NFKBIA/PTGER3	8
hsa04380	Osteoclast differentiation	6/83	128/8157	0.001867844	0.004877147	0.002359382	RELA/PPARG/MAPK8/FOS/NFKBIA/IKBKB	6
hsa04068	FoxO signaling pathway	6/83	131/8157	0.002101002	0.005425664	0.002624733	RAF1/MAPK8/IL6/CCNB1/SLC2A4/IKBKB	6
hsa04658	Th1 and Th2 cell differentiation	5/83	92/8157	0.002377235	0.006028839	0.002916527	RELA/MAPK8/FOS/NFKBIA/IKBKB	5
hsa05171	Coronavirus disease - COVID-19	8/83	232/8157	0.002385881	0.006028839	0.002916527	RELA/MAPK8/PRKCA/FOS/IL6/NFKBIA/IKBKB/CASP1	8
hsa05022	Pathways of neurodegeneration - multiple diseases	12/83	476/8157	0.002972156	0.007430389	0.003594544	CHRM3/CHRM1/RELA/BCL2/CASP3/GSK3B/RAF1/CASP9/MAPK8/CASP8/PRKCA/IL6	12
hsa05231	Choline metabolism in cancer	5/83	98/8157	0.003130855	0.007744748	0.003746619	RAF1/MAPK8/PRKCA/FOS/HIF1A	5
hsa00140	Steroid hormone biosynthesis	4/83	61/8157	0.003348532	0.008196927	0.003965367	AKR1C1/CYP1A1/CYP3A4/CYP1B1	4
hsa05131	Shigellosis	8/83	247/8157	0.003509628	0.008502707	0.004113292	RELA/BCL2/GSK3B/MAPK8/NFKBIA/HK2/IKBKB/CASP1	8
hsa00052	Galactose metabolism	3/83	31/8157	0.003718417	0.008916611	0.004313523	AKR1B1/MGAM/HK2	3
hsa05226	Gastric cancer	6/83	149/8157	0.003992742	0.009477721	0.004584967	BCL2/GSK3B/RAF1/RB1/MYC/RXRG	6
hsa04510	Focal adhesion	7/83	201/8157	0.004240757	0.009965778	0.004821071	BCL2/GSK3B/RAF1/MAPK8/PRKCA/ELK1/CAV1	7
hsa04664	Fc epsilon RI signaling pathway	4/83	68/8157	0.00495251	0.011523166	0.005574477	RAF1/MAPK8/PRKCA/ALOX5	4
hsa05230	Central carbon metabolism in cancer	4/83	70/8157	0.005491154	0.012651188	0.006120171	RAF1/HIF1A/MYC/HK2	4
hsa00982	Drug metabolism - cytochrome P450	4/83	72/8157	0.006067683	0.013843742	0.006697085	GSTP1/ADH1B/CYP3A4/GSTM1	4
hsa05216	Thyroid cancer	3/83	37/8157	0.006152433	0.013902132	0.006725331	PPARG/MYC/RXRG	3
hsa04152	AMPK signaling pathway	5/83	120/8157	0.007387639	0.01653424	0.007998647	ADRA1A/PPARG/SREBF1/ACACA/SLC2A4	5
hsa05140	Leishmaniasis	4/83	77/8157	0.007682078	0.017031022	0.008238972	RELA/FOS/ELK1/NFKBIA	4
hsa04110	Cell cycle	5/83	126/8157	0.009031048	0.019834544	0.00959521	GSK3B/RB1/MYC/CCNB1/CHEK2	5
hsa04020	Calcium signaling pathway	7/83	240/8157	0.010884718	0.02368434	0.011457598	CHRM3/CHRM1/ADRA1A/CHRM2/PRKCA/PTGER3/NOS3	7
hsa04140	Autophagy - animal	5/83	141/8157	0.014211346	0.030639141	0.01482207	BCL2/RAF1/MAPK8/HIF1A/CTSD	5
hsa04912	GnRH signaling pathway	4/83	93/8157	0.014671146	0.031342902	0.015162524	RAF1/MAPK8/PRKCA/ELK1	4
hsa05165	Human papillomavirus infection	8/83	331/8157	0.018935546	0.040088768	0.019393447	RELA/CASP3/GSK3B/RAF1/CASP8/RB1/IRF1/IKBKB	8
hsa04914	Progesterone-mediated oocyte maturation	4/83	102/8157	0.019942461	0.04174721	0.020195739	PGR/RAF1/MAPK8/CCNB1	4
hsa04921	Oxytocin signaling pathway	5/83	154/8157	0.02007419	0.04174721	0.020195739	RAF1/PRKCA/FOS/ELK1/NOS3	5
hsa04217	Necroptosis	5/83	159/8157	0.022697171	0.046788027	0.022634297	BCL2/MAPK8/CASP8/PARP1/CASP1	5
hsa04977	Vitamin digestion and absorption	2/83	24/8157	0.024424087	0.04991009	0.024144635	APOB/ABCC1	2
hsa04929	GnRH secretion	3/83	64/8157	0.027133395	0.054968515	0.026591712	ESR2/RAF1/PRKCA	3
hsa04080	Neuroactive ligand-receptor interaction	8/83	362/8157	0.030342682	0.060944703	0.029482768	CHRM3/CHRM1/ADRA1A/CHRM2/GABRA1/ADRA2C/PTGER3/NR3C1	8
hsa00830	Retinol metabolism	3/83	68/8157	0.031712789	0.063156826	0.03055291	CYP1A1/ADH1B/CYP3A4	3
hsa04137	Mitophagy - animal	3/83	72/8157	0.036671986	0.072419468	0.03503383	RELA/MAPK8/HIF1A	3
hsa04360	Axon guidance	5/83	182/8157	0.037593526	0.073620655	0.035614919	GSK3B/RAF1/EPHB2/PRKCA/RASA1	5
hsa03320	PPAR signaling pathway	3/83	75/8157	0.040637901	0.078277923	0.037867932	PPARG/OLR1/RXRG	3
hsa05214	Glioma	3/83	75/8157	0.040637901	0.078277923	0.037867932	RAF1/PRKCA/RB1	3
hsa00051	Fructose and mannose metabolism	2/83	33/8157	0.044064591	0.083711648	0.040496564	AKR1B1/HK2	2
hsa04650	Natural killer cell mediated cytotoxicity	4/83	131/8157	0.044171253	0.083711648	0.040496564	CASP3/ICAM1/RAF1/PRKCA	4
hsa04728	Dopaminergic synapse	4/83	132/8157	0.045210606	0.084995939	0.041117856	GSK3B/MAPK8/PRKCA/FOS	4
hsa04062	Chemokine signaling pathway	5/83	192/8157	0.045587942	0.08502513	0.041131978	RELA/GSK3B/RAF1/NFKBIA/IKBKB	5
hsa00983	Drug metabolism - other enzymes	3/83	80/8157	0.047709765	0.088281849	0.042707457	GSTP1/CYP3A4/GSTM1	3
